# Supplementary material for: OneSC: a computational platform for recapitulating cell state transitions
Source: Bioinformatics. 2024 Nov 21;40(12):btae703. doi: 10.1093/bioinformatics/btae703 (PMC11630913; doi:10.1093/bioinformatics/btae703)
Supplement: btae703_Supplementary_Data [file btae703_supplementary_data.zip]

Archive with 3 entries (3 files):
- Supplementary_Table_1.csv
- Supplementary_material[AU].pdf
- Supplementary_material.pdf
