# Supplementary material for: OneSC: a computational platform for recapitulating cell state transitions
Source: Bioinformatics. 2024 Nov 21;40(12):btae703. doi: 10.1093/bioinformatics/btae703 (PMC11630913; doi:10.1093/bioinformatics/btae703)
Supplement: btae703_Supplementary_Data [file btae703_supplementary_data.zip › Supplementary_Table_1.csv]

names	scores	logfoldchanges	pvals	pvals_adj	cell_types
Srgn	23.492172	2.2534533	4.869737102009404e-38	2.154546505004417e-36	CMP
Lmo4	13.54187	4.853911	3.54554570784293e-21	6.760043225285057e-20	CMP
Ly6e	11.762948	1.654844	1.6301026310601995e-18	2.8411536261559336e-17	CMP
Apoe	11.400217	2.9910347	8.774038042600541e-18	1.44876580311074e-16	CMP
Lgals1	10.6647625	2.0474172	1.3959674792898176e-16	2.0413066826394748e-15	CMP
Gata2	9.168252	3.3719	1.2779711104193334e-13	1.5260478553830864e-12	CMP
Laptm5	7.564505	1.3831265	9.196790018039135e-11	8.840702605084417e-10	CMP
Vim	7.492213	1.8778743	1.3804801535538595e-10	1.2981027274971033e-09	CMP
Runx1	7.205744	2.337153	5.175546261381324e-10	4.6391714670199875e-09	CMP
Rin3	6.9316745	2.3782213	1.6457128820181076e-09	1.4198387889611224e-08	CMP
Hdc	6.828935	2.8828623	2.5847424135077215e-09	2.1650354536444533e-08	CMP
Fut7	6.7827635	3.2359333	3.167252664791797e-09	2.6024259395705932e-08	CMP
Ifitm1	6.763019	3.3788803	3.431879979897353e-09	2.799862366578195e-08	CMP
Ptprs	6.7088585	2.7605515	4.291047912858909e-09	3.492548666810399e-08	CMP
Man2b1	6.0870085	1.9217321	5.411569866836357e-08	3.8608437950214064e-07	CMP
Cd63	5.9764314	2.8848062	8.732757857002311e-08	5.991401066503971e-07	CMP
Fcer1g	5.8608375	2.1616528	1.3618420828504145e-07	9.037917361378425e-07	CMP
Gm2a	5.813873	1.9769385	1.6399078328180104e-07	1.0759167169305995e-06	CMP
Dock8	5.7178903	2.0608218	2.437995439956898e-07	1.5696869894200105e-06	CMP
Myl12b	5.5974026	1.5953397	3.8857214245492274e-07	2.4292798253839462e-06	CMP
Cebpa	5.5652533	2.3059316	4.507646601778043e-07	2.802862778871356e-06	CMP
Gpr56	5.4900136	1.6096959	5.872140200067638e-07	3.574031010658451e-06	CMP
Fam129a	5.372722	5.4641953	9.878205461051582e-07	5.796510277560853e-06	CMP
Atp6v0a1	5.18632	3.037095	2.0258749493968887e-06	1.116820199739403e-05	CMP
Alox5	5.1158085	5.671925	2.675766143895951e-06	1.445081214802023e-05	CMP
Itm2c	5.005232	2.1978652	4.016432933432206e-06	2.1161389394312282e-05	CMP
Mcpt8	4.9686937	5.333352	4.692161039758343e-06	2.4313284907216277e-05	CMP
Prss34	4.90053	7.780581	6.080579509380677e-06	3.090438864046055e-05	CMP
Coro1a	4.6455984	1.0916733	1.4781798661746798e-05	7.036136162991476e-05	CMP
Dapp1	4.546877	1.5016198	2.197400572074753e-05	0.000101652	CMP
AK153427	4.4986706	2.8653402	2.672095167755969e-05	0.00012191	CMP
Prr13	4.356059	1.6441618	4.430363293632796e-05	0.000193045	CMP
Akap13	4.268147	1.2870167	6.0120751812345486e-05	0.000255828	CMP
Lpcat2	4.2376485	4.288713	6.848050759384081e-05	0.000288555	CMP
Ptprcap	4.1898427	1.3659997	7.928798415212006e-05	0.000328874	CMP
Itm2b	4.087792	1.2452344	0.000113841	0.000454705	CMP
Csf2rb	4.076843	2.2159252	0.000119357	0.000472906	CMP
S100a10	4.0480123	1.3646243	0.00013053	0.000513638	CMP
Bin1	4.029044	2.0275288	0.000140429	0.000548835	CMP
Csf1	3.987702	5.248408	0.000163509	0.000629061	CMP
Fcgr3	3.9538283	1.7761444	0.000181511	0.000692913	CMP
Itga2b	3.9529433	2.8607116	0.000182913	0.000697494	CMP
Napsa	3.9481838	1.2587745	0.000183543	0.000698792	CMP
Txnip	3.92154	1.4618605	0.000200915	0.000759427	CMP
Fxyd5	3.9068072	1.1931523	0.000210947	0.00079387	CMP
Flnb	3.8952258	3.04869	0.000223244	0.000835589	CMP
Rnf130	3.8729658	1.3364879	0.000238012	0.000882485	CMP
Slc7a8	3.8404126	4.232384	0.000268977	0.000993834	CMP
H2-T10	3.8192942	1.2705305	0.000284614	0.00104824	CMP
Fam46a	3.7982774	2.6575701	0.000308877	0.001125589	CMP
Ets1	3.7928576	3.9931698	0.000315276	0.001147699	CMP
Cd9	3.7785761	2.425308	0.000329166	0.00119574	CMP
Rac2	3.7647574	0.9092378	0.000339583	0.001223279	CMP
Anxa2	3.7170439	1.6886021	0.000401952	0.001425628	CMP
Nfe2	3.6923141	1.0911485	0.000433098	0.00152334	CMP
Pra1	3.555229	1.0609989	0.000679031	0.002283953	CMP
Myo1g	3.5551991	1.6371032	0.000681074	0.002288594	CMP
Calr	3.5010517	0.5770882	0.000791866	0.002625101	CMP
Plcb2	3.4863133	2.0885267	0.000851458	0.002793137	CMP
Sox4	3.458281	1.5382875	0.000926383	0.003004649	CMP
Limd2	3.435962	1.2266177	0.000993093	0.003208956	CMP
Chd3	3.4286678	2.3235915	0.001022894	0.003289849	CMP
Galnt6	3.382427	1.7344909	0.001178635	0.003731624	CMP
Igfbp4	3.2764857	1.0534685	0.001628755	0.004965399	CMP
Slc45a3	3.2761276	3.2628305	0.001644781	0.005005414	CMP
Muc13	3.2451503	1.3584557	0.001794356	0.0054271	CMP
Actb	3.2072856	0.23424135	0.001998602	0.00601323	CMP
Hip1r	3.1594305	2.3898253	0.002340494	0.00692714	CMP
Abhd15	3.1489203	3.7539506	0.002418977	0.0071167	CMP
Scin	3.1456716	4.469156	0.002443777	0.007165228	CMP
Cpne2	3.1080418	1.2252607	0.002719007	0.007898394	CMP
Cyp11a1	3.1057217	8.515031	0.002753808	0.007992759	CMP
Gng12	3.0919325	1.1124357	0.00284876	0.008247542	CMP
Plekhg5	3.0904818	2.8991725	0.002875144	0.008297211	CMP
Cdh1	3.090241	6.6316857	0.002882474	0.008310292	CMP
Fam107b	3.075808	1.3039559	0.002989704	0.00857645	CMP
Esyt1	3.062351	1.0479853	0.003108665	0.008888156	CMP
Zyx	3.0512056	1.2241622	0.003208829	0.009121638	CMP
Ikzf2	3.034465	3.5454555	0.003391829	0.009610181	CMP
Trp53i13	3.0330603	3.3117912	0.003405303	0.009640444	CMP
Igf1r	3.0227692	1.49606	0.003496538	0.009866354	CMP
Ypel3	3.0217109	2.2001355	0.003514049	0.009907667	CMP
Cpa3	3.005895	6.785712	0.003690048	0.010311220175263735	CMP
Nucb1	3.0020616	0.7180718	0.003698578	0.010318345552548396	CMP
Nedd4	3.0004668	0.78911036	0.003716408	0.010351349801690416	CMP
Gzmb	2.939745	11.790084	0.004465721	0.012202062167760529	CMP
Pecam1	2.9387653	1.9007826	0.004463228	0.012202062167760529	CMP
Ubb	2.8757224	0.38918215	0.005294745	0.014252860144774749	CMP
Trf	2.8249714	1.5083141	0.00614982	0.016312857179571833	CMP
Csf2rb2	2.802209	4.2717285	0.00657899	0.017331370807508927	CMP
Stx3	2.7829306	2.844844	0.006929203	0.018198386410007185	CMP
Crip1	2.7522404	0.9575031	0.007517282	0.019578973	CMP
Csrp3	2.7465453	4.357654	0.007673153	0.019924794	CMP
Papss2	2.721217	3.2740557	0.008219204	0.021215014	CMP
Arap3	2.7208629	1.7231718	0.008212696	0.021215014	CMP
Fut8	2.689458	1.7443465	0.008941912	0.022892091652595883	CMP
Rab37	2.6683154	1.8866166	0.009462995	0.024030018	CMP
Prkd2	2.6381912	2.3911982	0.010279490513187514	0.025988661	CMP
P2rx1	2.6241772	2.6056197	0.010671363111105324	0.026880929997390127	CMP
Grb2	2.614969	0.7891005	0.010899432576416408	0.027435406142387327	CMP
Os9	2.5935912	0.7881033	0.011537825492416257	0.028769534519023483	CMP
Zbtb16	2.5892305	3.4363189	0.011717034222791323	0.029132194	CMP
Id2	2.5753686	3.8699896	0.012154971795843916	0.030112568318346987	CMP
Mylip	2.5697541	3.3664	0.012331096568101873	0.030505099825462054	CMP
Ndst2	2.5687165	1.8552706	0.012358108903502705	0.030545482801408275	CMP
Evi2b	2.557063	1.4582405	0.012724066455748221	0.031342436	CMP
Nfkbia	2.5456731	1.324765	0.013104639	0.032210903498548764	CMP
Mdga1	2.5415962	2.3724933	0.013261012779324973	0.032548901210135484	CMP
Icam4	2.5233648	1.4470199	0.013897470298597905	0.033918083	CMP
Myo1f	2.505818	1.215321	0.014534201754014974	0.035297347	CMP
Fr1	2.4837165	1.417987	0.015394737	0.037256128	CMP
Sertad1	2.482429	2.615844	0.015470545	0.037387150477100395	CMP
Sh2d3c	2.4754472	2.2151039	0.015743931	0.03799462	CMP
Cnn2	2.463984	0.93992656	0.016172947924176322	0.038948251	CMP
Il1rl1	2.4543092	2.2698166	0.016626798787535722	0.039791319428422865	CMP
1110013L07Rik	2.4306264	1.7231727	0.017635641535525232	0.042001793608762994	CMP
Ttyh2	2.414192	3.0701466	0.018417591	0.043503837	CMP
Gpr183	2.387192	4.9489822	0.019719011	0.04613171	CMP
Orai2	2.3824608	1.6507374	0.019911009	0.046490454	CMP
Tec	2.3763425	1.7733094	0.020223064661330364	0.047123428	CMP
Cst3	2.3689234	0.57660604	0.020553987	0.047829946	CMP
Gab2	2.356744	2.4628766	0.021261414601937374	0.049276790994819256	CMP
Dach1	2.3521435	1.8633208	0.021489810924826512	0.049739328	CMP
Mpp4	2.3375857	2.0695121	0.022289932	0.051315915	CMP
Tmem141	2.3365712	1.9842463	0.022342614884813452	0.051402909	CMP
Mfge8	2.3287876	1.7516828	0.022765895	0.052272191	CMP
Itpr3	2.3271787	2.3928597	0.022875406	0.052453837031274285	CMP
Rab44	2.3043137	1.1312768	0.024156784	0.054953897528863614	CMP
Zswim4	2.2945242	2.7634318	0.024791490694484927	0.056212506	CMP
Spns3	2.2927856	1.129327	0.024851968	0.056312635	CMP
Cited2	2.2913733	0.9414624	0.024927461630570996	0.056409619729246234	CMP
Cuedc1	2.2870684	4.1965017	0.025254839520552925	0.056901498569889325	CMP
Samhd1	2.2867453	1.0408518	0.025227971931410534	0.056901498569889325	CMP
Rfc2	2.2773213	0.6892219	0.02580143	0.057969229227110806	CMP
Fam174b	2.2608297	1.9690539	0.026884941	0.060168568	CMP
Kif21b	2.2569852	2.2301261	0.027148681284080167	0.060601617	CMP
Fam65b	2.2569232	1.7620665	0.027141775	0.060601617	CMP
Krt18	2.2485445	2.0168881	0.027697236	0.061746228014386596	CMP
Tbc1d2	2.226174	2.0274882	0.029241874283706615	0.064896275	CMP
Stk38	2.2023146	1.2136008	0.030927768909112106	0.068373947	CMP
Slc22a3	2.1916158	1.4224254	0.031721749772092224	0.069916551	CMP
Nkg7	2.1884284	0.85567653	0.031926491	0.070222002	CMP
Nfatc1	2.1491032	1.8130548	0.035095896	0.076850213	CMP
Fam65a	2.1383128	0.70401686	0.035946489	0.078563226	CMP
Atp6ap2	2.1316745	1.10989	0.036528688202532404	0.079734663	CMP
Parvb	2.1279852	1.4757996	0.036870996	0.080430979	CMP
Sec31a	2.123461	0.7724536	0.037229407	0.081161517	CMP
Usp2	2.1219118	2.3620222	0.037413573512132606	0.081511517	CMP
Dennd1c	2.1202807	2.8948226	0.037561018222752776	0.081775826	CMP
Kctd1	2.1189165	1.5575738	0.037652746	0.081877521	CMP
HDAC7	2.113399	1.2066383	0.038122494852876096	0.082690591	CMP
Dnajb9	2.1110961	2.1023774	0.038360886	0.083155413	CMP
Mapkapk3	2.0997033	0.77606094	0.039324387	0.084870831	CMP
Tmsb10	2.0913165	0.7563756	0.040079908645819985	0.086339429	CMP
Spin1	2.073358	1.9846926	0.041843744	0.089914545	CMP
Malat1	2.0692692	0.7566825	0.042177616	0.090465341	CMP
Dock10	2.0627053	0.86880153	0.042822134	0.091617598	CMP
Gnas	2.0559177	0.37695658	0.043482742	0.092973323	CMP
Snx20	2.0514228	1.5096726	0.043971267553540076	0.093669657	CMP
Prkcd	2.0511858	0.90954894	0.043967599	0.093669657	CMP
Irak-M	2.0487092	1.9818451	0.044260963	0.094054546	CMP
Add3	2.0320957	0.9324435	0.045919292458856266	0.097100171	CMP
BC029331	2.0313654	0.8288756	0.045987458	0.097184762	CMP
Cables1	2.0242217	2.1210744	0.046787048	0.098693217	CMP
Glud1	2.0228221	0.7540843	0.046873478	0.098815132	CMP
Sytl1	2.0208547	3.3606565	0.0471644	0.099246551	CMP
Tnfaip8	2.012185	1.0744311	0.048039324	0.10084167033354251	CMP
Emid1	2.0069196	2.0562117	0.048636518947807614	0.10190930594346331	CMP
Ncf2	2.0060575	0.958612	0.04868705	0.10195328295023266	CMP
Il16	1.995061	0.95677984	0.049891038	0.10390704442474878	CMP
Bcas3	1.9926424	1.2467281	0.050195344	0.10447776415682469	CMP
Celf2	1.9870179	0.89868325	0.050809682	0.10569271402961224	CMP
Itgb7	1.9850597	1.8259047	0.051077505	0.10616477005181756	CMP
Lcp1	1.9840692	0.8047833	0.051128904035387064	0.10616477005181756	CMP
Dock2	1.9821807	0.9029326	0.051360337656830915	0.1065811937785469	CMP
Hmha1	1.9756808	0.76315296	0.052099765	0.10805065370350103	CMP
AK011885	1.9747486	1.8699527	0.052261446233302776	0.10832087144211885	CMP
Parvg	1.9677193	0.67243683	0.053022119	0.10956846301852044	CMP
Tbc1d4	1.9622934	2.398243	0.053728472931332705	0.110961676	CMP
Parp3	1.9613849	2.3289216	0.053842645170970614	0.11113096201257153	CMP
Phf21a	1.9479547	1.9577715	0.055458869638310315	0.11419365102733228	CMP
Eya2	1.9436939	4.9947066	0.056006915	0.11504753845879624	CMP
Fgf3	1.9432894	4.67143	0.056055286	0.11507840112782056	CMP
Iqgap1	1.9399323	1.0043176	0.056406622990025794	0.11556009524107615	CMP
Rapgef3	1.9354082	2.1670742	0.057008881	0.11661982751407099	CMP
Tmem59	1.9331877	0.7626396	0.057226513	0.1169623822946695	CMP
Cdc14a	1.9301368	1.8651875	0.057665443324794494	0.11761432914531075	CMP
Pdlim7	1.9266925	1.5445988	0.058082194	0.11839435978870937	CMP
Gltscr2	1.9247596	0.6022942	0.058299400227162644	0.11876695996690571	CMP
Mpo	1.9197308	0.38922018	0.058721044	0.1194848592267415	CMP
Tuba8	1.91146	1.6320335	0.060045773	0.12167819335119175	CMP
Tbxas1	1.9092802	1.9026117	0.060329517	0.1221814329766075	CMP
D4Wsu53e	1.9082782	0.555646	0.060413087	0.12227892263634871	CMP
Slc18a2	1.904952	3.3159869	0.060926869	0.12310223920218276	CMP
Emp3	1.9046892	0.50878733	0.060880571	0.12308075691823754	CMP
1110007C09Rik	1.9006687	1.4832419	0.061473971679392926	0.12406238378104385	CMP
Osbpl3	1.8941175	2.190699	0.062368507	0.1256138727030248	CMP
Gmpr	1.8927796	1.6352586	0.062533545	0.1257393515527178	CMP
Plekhg3	1.8886249	2.1122968	0.063106734	0.12667002065544186	CMP
Tuba1a	1.8761929	1.8626904	0.064811723	0.12981152314858965	CMP
Lat2	1.8739793	1.5356928	0.065107676	0.1303286484782871	CMP
Ptpre	1.868152	0.6825341	0.065868294	0.13154599688196095	CMP
Slc6a13	1.8652234	1.6450593	0.066365192	0.13246169963844054	CMP
Fbxw10	1.8611522	2.073074	0.066946593	0.13339070022411767	CMP
Auts2	1.8545167	2.6459217	0.06789017	0.13483918242413503	CMP
AK084646	1.8400304	1.7070624	0.070009788	0.13869332914080482	CMP
Dok3	1.8394442	1.213544	0.070088352	0.13876930753146424	CMP
Arhgap25	1.8383737	1.7884383	0.070256928	0.13884051121725982	CMP
Arpc1b	1.837618	0.55592626	0.070285243	0.13884051121725982	CMP
Cma1	1.8359551	7.2094026	0.070672642	0.1395259073434771	CMP
Spna2	1.8348758	1.6006317	0.070782678	0.13966324935647245	CMP
Spns2	1.8313142	1.0231781	0.071251333	0.1404273844443566	CMP
Meis1	1.8287772	2.0784783	0.07171177	0.14125417727340675	CMP
Rps6ka5	1.8259492	2.18174	0.072143358	0.14178059654464015	CMP
Xbp1	1.8245134	0.6220058	0.072292006	0.14199186817032028	CMP
Flot2	1.8217908	0.8048661	0.07273213	0.14269390538521312	CMP
Id1	1.8128575	2.014882	0.074164392	0.14509144880801764	CMP
Gimap1	1.8122795	2.3795817	0.074256917	0.14519015337025407	CMP
Epsti1	1.8050053	1.7567501	0.075395283	0.14708260168566623	CMP
Ptms	1.7957442	1.9014176	0.076867198	0.14936300626802715	CMP
Ndrg1	1.7904222	1.3719069	0.077696396	0.1506349791260503	CMP
Vamp8	1.787265	0.46621746	0.078175752	0.1513942317080968	CMP
Tmbim6	1.7859591	0.45640096	0.078388798	0.1517216726256592	CMP
Neurl3	1.7841152	2.4617264	0.078764009	0.15236244194983112	CMP
Chd2	1.7803419	1.0810822	0.079352084	0.15341402878352633	CMP
Tnfaip8l2	1.7796326	2.3630056	0.079509221	0.15363175945286173	CMP
Ctsg	1.7727202	0.48437235	0.080431136	0.15515251465792448	CMP
Ahdc1	1.7636248	1.8420526	0.082173778	0.15807230005877612	CMP
Ptgir	1.7626477	3.3289657	0.082374102	0.15836937472723508	CMP
Prkca	1.7598023	3.0555854	0.082854379	0.15920404388844792	CMP
Tnfrsf18	1.7579464	2.424204	0.083159273	0.1597009747030585	CMP
Zc3h6	1.7561901	3.0793211	0.083473922	0.16004305036826053	CMP
Atn1	1.7441977	0.598472	0.085474622	0.16305170112258208	CMP
Foxp1	1.743988	0.6868866	0.085518278	0.16305170112258208	CMP
Ctsd	1.7433207	0.44844544	0.085613765	0.16314362452865686	CMP
Vat1	1.7343472	1.9574052	0.08727616	0.16576226131769514	CMP
Klf6	1.7333306	2.1326551	0.087467023	0.16603338545714869	CMP
Nrxn1	1.7298363	3.1438549	0.088100026	0.1671430403840609	CMP
Serpine2	1.7144879	1.4019907	0.090868614	0.17211173840864832	CMP
Homer2	1.7095976	3.025754	0.091811079	0.1738014446702193	CMP
Ostf1	1.7080576	0.55496746	0.091997513	0.17405889132290658	CMP
Fyr	1.7062454	0.7837443	0.092383338	0.17459742664158048	CMP
Marveld1	1.6991795	1.5044004	0.093719636	0.176735772	CMP
Tcn2	1.6886312	0.92724097	0.095714705	0.17991096377793522	CMP
Gp9	1.6882069	1.4572203	0.095784828	0.1799419927370042	CMP
Tmem176b	1.6865131	0.64420426	0.096080762	0.18034480203643197	CMP
Anxa6	1.68254	0.8744373	0.096905479	0.18145458947822538	CMP
9130206I24Rik	1.6823982	2.0953622	0.096971007	0.1814788202912698	CMP
Bcl9	1.681355	2.5978897	0.097191	0.1817919463008551	CMP
Rab19	1.6795322	6.400122	0.097569987	0.18240196302481135	CMP
H2-K1	1.6732086	0.35873014	0.098674973	0.18436780201416245	CMP
Pygl	1.6632035	0.9437487	0.10072372089567232	0.18797424200632354	CMP
Csgalnact2	1.659729	1.3475416	0.10144253786756337	0.18882319211486578	CMP
Osbpl8	1.656553	0.90057737	0.10204427956016715	0.18963640751865204	CMP
5033406O09Rik	1.6553937	1.4023592	0.10231559849498012	0.1900382833187171	CMP
Pde6d	1.6510091	0.74975944	0.1032059242140316	0.19155923901285454	CMP
Emilin2	1.6465647	0.8498885	0.10411811216873258	0.19255713027561422	CMP
Lilrb3	1.6427143	4.130036	0.10498300284739566	0.19405267425086362	CMP
Agap2	1.6412314	1.715555	0.10524737729342873	0.19443720505333115	CMP
Nin	1.6372339	0.79779196	0.10604345027438587	0.19569836732454848	CMP
Ccng2	1.6344806	2.6021214	0.10667748652682411	0.19676323142921967	CMP
Phldb3	1.6323571	1.5458941	0.10710397764075182	0.19744435194350135	CMP
Ston2	1.6307313	2.7219388	0.10747918133513552	0.19771356865008138	CMP
Mns1	1.6302905	0.48728397	0.10745089521558797	0.19771356865008138	CMP
Ier3	1.6284539	1.9217807	0.10794794130597371	0.19847008281668369	CMP
Dpy19l3	1.6133446	1.7214564	0.11117996532896886	0.20403114399621675	CMP
Tsen34	1.6117123	1.59553	0.11154193756506633	0.20453306404731347	CMP
Aff4	1.6066852	1.0526055	0.11261124645261325	0.20616520504401506	CMP
Lbh	1.6062047	1.694804	0.11275476401018386	0.20631849978745734	CMP
Naga	1.5854734	1.825708	0.11739264080678274	0.21359790890857433	CMP
AK153575	1.5854175	1.2630394	0.11736260997920622	0.21359790890857433	CMP
Ccdc50	1.5835888	0.8593179	0.11776645122890546	0.2140137036287271	CMP
Stat3	1.582461	0.6523504	0.11800165632725344	0.2143282715712377	CMP
Samsn1	1.5813472	1.6745373	0.11832840550501689	0.2148086940546098	CMP
Angpt1	1.5807284	2.4741294	0.1184774592894743	0.21481300048793958	CMP
Tacstd2	1.5804578	1.5934253	0.11851751751058735	0.21481300048793958	CMP
Cyba	1.5770597	0.48673823	0.11922832109176652	0.21587457297360244	CMP
Tpsb2	1.5722868	27.049562	0.12045863187274328	0.21798780209377927	CMP
Selplg	1.5712692	0.5251851	0.12057584176744654	0.21808555028273482	CMP
Abcg1	1.5698757	1.3716416	0.12092953176334392	0.2186106936172341	CMP
Fam55c	1.5675334	2.3654013	0.1215330780442832	0.2192423692267754	CMP
Anp32a	1.5641272	0.6634233	0.12228057681003844	0.22047558546052384	CMP
Cd300lb	1.5509081	2.3326194	0.12546084	0.22526813682992872	CMP
Dab2ip	1.5483156	1.717591	0.12607196590127603	0.22579708447217664	CMP
Tbc1d17	1.5337993	3.0582457	0.12962857259310923	0.23130724096112718	CMP
Gatsl3	1.5302459	3.6424696	0.13051913636117612	0.23265575391653862	CMP
H2-DMb1	1.522184	1.1243969	0.13245237677214583	0.23560503221201995	CMP
AK169831	1.5211567	1.701289	0.1327374072713703	0.23587888387924763	CMP
Rgs2	1.5188669	0.96884984	0.13325550399768943	0.23651547630258674	CMP
AK003943	1.5127965	3.0867357	0.13488401691209678	0.23907793649904777	CMP
Ptpn18	1.511909	0.4994	0.1349892528468001	0.23914163838516794	CMP
Pnrc1	1.5115798	0.6377197	0.13507208416888117	0.2391656041389476	CMP
Il17ra	1.5105048	0.7521035	0.1353934425113792	0.23952969889390174	CMP
Tnrc18	1.5104624	1.009029	0.1354165292790502	0.23952969889390174	CMP
Asph	1.5048804	1.4156102	0.136871495	0.24123775678885828	CMP
H2-Oa	1.5026598	2.0021853	0.13743367033602175	0.24210495	CMP
Mcf2l	1.5022234	2.0369716	0.13756010991230527	0.24220405066702322	CMP
Rarg	1.5010755	2.873822	0.1378730280121019	0.2425075533485034	CMP
Ccdc109b	1.498215	2.8745394	0.13861930668357048	0.2436438229926008	CMP
Arhgef4	1.4980307	3.355919	0.1386715753280205	0.2436438229926008	CMP
Cux1	1.4971802	0.5197949	0.1388014361064773	0.2436438229926008	CMP
Siglec5	1.4952184	1.6073862	0.13935028907298722	0.24423455946718073	CMP
Lgals9	1.4936911	0.4026244	0.13967306067879506	0.24455186829148742	CMP
Fli1	1.4928927	0.96679974	0.1399381258300173	0.24489172020253028	CMP
Hexb	1.4920729	1.9912709	0.14020086462277567	0.2452271585469837	CMP
Rrad	1.4839144	2.7354834	0.14235743921650187	0.24878564682057128	CMP
AK144329	1.4802988	2.7193801	0.14331360781623606	0.24991170317020242	CMP
mKIAA1575	1.4768906	0.7508796	0.1441493278247454	0.25124208602181636	CMP
Casz1	1.4728186	1.4193786	0.14529619022747609	0.2529854452447124	CMP
Gmfg	1.4714134	0.7721989	0.14561313069953916	0.25328171070771655	CMP
Rpl13a	1.4691305	0.18619975	0.14622845233707488	0.2540958655665888	CMP
Cxcr4	1.4676607	0.74379283	0.14663880058240872	0.2546806747910883	CMP
Wdfy4	1.461565	0.7849279	0.14829171509513991	0.2574218857109295	CMP
Cnpy2	1.4583181	0.55862784	0.14919740922636057	0.25886388096539487	CMP
Plcg1	1.456465	1.303084	0.1497163022214632	0.2595032440815015	CMP
Zfp467	1.4522009	2.7835062	0.150956038	0.2613895072974365	CMP
Arhgef3	1.4479982	2.0267317	0.1521079074991042	0.2632519502404256	CMP
Timp2	1.4454844	1.4358178	0.15278778664038697	0.26429606601302025	CMP
Fes	1.4438059	0.62621325	0.15321098460774782	0.26476269798765034	CMP
Fcgr2b	1.4435928	1.0584999	0.15331390093952818	0.26480794401517105	CMP
Zfp90	1.4418219	1.8264067	0.15382461318290258	0.2654243700470984	CMP
Rara	1.4373988	1.8643148	0.15508656766819823	0.2670957459896012	CMP
Fyn	1.4371576	1.1058794	0.15510283250164034	0.2670957459896012	CMP
Prg3	1.4274956	2.6169891	0.15790350127219313	0.2707972191826569	CMP
Gramd1b	1.4272954	1.562489	0.1579585054229755	0.2707972191826569	CMP
Rps6ka2	1.4244194	1.522426	0.15877954037573727	0.2720696096507792	CMP
Lrrc1	1.4239109	1.5806202	0.15892818500464542	0.272189164	CMP
Pdgfrb	1.4218551	1.9212162	0.15952019964090375	0.27306756396863036	CMP
Peg13	1.4201155	1.8687392	0.16002128165311216	0.2737895106519038	CMP
Wasf2	1.4133664	0.54077	0.16193218782017557	0.2765106284846244	CMP
Nhsl2	1.4117366	1.785922	0.1624842985629509	0.2773161791991808	CMP
Btg2	1.4101213	1.9561431	0.16295051610187797	0.2779744098208507	CMP
Fbxo4	1.4082277	1.8876858	0.16351258455527687	0.2785017133578507	CMP
Lxn	1.4078239	1.0726652	0.16358243204183234	0.2785017133578507	CMP
Rcsd1	1.4063356	0.8096398	0.1640227585408758	0.2789761161777045	CMP
Ifitm2	1.4062968	0.43039188	0.16399778621611663	0.2789761161777045	CMP
Soat2	1.3991885	1.7685952	0.16618661052852385	0.28210034084305746	CMP
5830405N20Rik	1.3983232	2.35406	0.16647031810732632	0.2823042102154217	CMP
Basp1	1.3956563	2.4820251	0.16727379979287982	0.2833882587556349	CMP
Sh3kbp1	1.394603	0.66412276	0.16751238390297363	0.2836532074824151	CMP
Slain1	1.3926643	2.350186	0.1681641569796927	0.28432534676698534	CMP
Hipk1	1.3873957	0.7081014	0.16969854547718963	0.28595199240321356	CMP
Rgs14	1.3810074	1.7673458	0.17169713717945423	0.2888965482234503	CMP
Lphn2	1.3792574	1.3904954	0.17222373389547269	0.28964137703376036	CMP
L1cam	1.3755268	4.916855	0.1734128392557809	0.29121411448021445	CMP
Nckap5l	1.3705758	2.3384128	0.17492074259102017	0.29317701927227324	CMP
Il31ra	1.3684185	1.6548202	0.17556897433949745	0.2941206458473814	CMP
Gpt2	1.3664799	2.5121608	0.17619806580644212	0.29503130766522645	CMP
2310014H01Rik	1.3620243	0.81119514	0.17752600891964296	0.2969666780328104	CMP
Tjp2	1.3588084	1.7995758	0.17858826988098986	0.2984542950892474	CMP
Grina	1.355483	0.5863898	0.17957302759027052	0.2998096362912548	CMP
Mfsd6	1.3455697	2.173409	0.18279854432706014	0.3048998436310703	CMP
Rapgef2	1.3440521	1.6857097	0.18329034046759496	0.3055724468375218	CMP
Slc38a2	1.3425606	0.5669096	0.18371745830883301	0.30613662415440984	CMP
Myo10	1.3403244	2.1395338	0.18448796517732116	0.3069758764835753	CMP
Cd7	1.327053	4.7014713	0.18886067713815202	0.313496006	CMP
Map4k4	1.3222013	1.0610197	0.19040360910378853	0.3154502424470351	CMP
Atp8b5	1.3195908	4.108916	0.19132759389912124	0.3164989257984982	CMP
Rom1	1.3194455	2.4150383	0.19136349247079523	0.3164989257984982	CMP
Cnnm2	1.3192154	1.0870394	0.19140343614646937	0.3164989257984982	CMP
Cd27	1.3181434	0.7307717	0.19171204797879088	0.316682587	CMP
Il3ra	1.3170798	1.4344116	0.19211847908792531	0.3170735874377954	CMP
AK089379	1.3141949	0.58019465	0.19303177425125087	0.31827647058818287	CMP
Tnik	1.3090948	1.6146197	0.1948005601264721	0.3208862687333915	CMP
Ccdc88a	1.3025168	1.1326447	0.19701214519174579	0.32437448142018827	CMP
Tmem159	1.3010362	1.5018659	0.19750210030161147	0.32487118595846576	CMP
Rec8	1.299477	1.0003856	0.19804243148737058	0.3256047789723277	CMP
B330016D10Rik	1.2965989	2.0339823	0.1990530906328757	0.3271105789400257	CMP
F2rl3	1.2951498	1.7180024	0.19953059026552877	0.3277392037155354	CMP
Myh9	1.2927597	0.48040876	0.2003131951671889	0.3285678617294075	CMP
Msn	1.2917088	0.62239444	0.20066088147255326	0.3286571912490656	CMP
Kdm5b	1.2877797	0.6557197	0.20202398309050848	0.3305759912969866	CMP
Dst	1.2852159	2.1378956	0.2029691471489978	0.33133705147170833	CMP
Sdsl	1.2814121	0.5530661	0.2042348669796602	0.33308815025841554	CMP
G6pc3	1.2737595	0.41341466	0.20691026530993484	0.336655976	CMP
Elk3	1.2729702	0.87764376	0.20720460318197675	0.3369760064000951	CMP
Hmox1	1.2713726	1.99837	0.2078087058324214	0.3376402277908127	CMP
Vgll4	1.2651278	1.0717077	0.21001952577041177	0.3409112810130249	CMP
Wbp2	1.2628249	0.54918236	0.2108084989722946	0.3418703618202014	CMP
Git2	1.2601019	0.4949444	0.2117845798440126	0.34313079109938377	CMP
Myb	1.2592505	0.29458556	0.2120329651252817	0.3433720143816739	CMP
Arhgap6	1.2580053	1.2258642	0.21255809712115892	0.34406097240390215	CMP
Map3k5	1.2522714	1.1299261	0.2146141780843767	0.34673854333763293	CMP
Gpx1	1.2522364	0.14610493	0.2145813279124191	0.34673854333763293	CMP
Nanos3	1.2489673	3.0699422	0.21587615680225297	0.34812552202082947	CMP
Integrin Alpha-4	1.2459698	0.9188161	0.21693500965932308	0.3496696489184138	CMP
Rps6ka1	1.2414999	0.39601728	0.2185129264480344	0.35188432532532277	CMP
Vasp	1.240105	0.6352563	0.21903254961662078	0.35255658989130517	CMP
Slfn8	1.2347852	1.3968114	0.22105117281209563	0.355639906	CMP
E2f8	1.2337612	0.5360615	0.2213862757896927	0.3560130651212626	CMP
Tgfb1	1.2311221	0.3585641	0.22234974045658715	0.3572294945603735	CMP
H2-Ob	1.2308327	1.7787242	0.22249751138957996	0.3573005638927131	CMP
Stk10	1.2300436	1.0486845	0.22278256294813684	0.35759191848093963	CMP
Satb1	1.2284107	1.2124258	0.22340320925075555	0.3584214203274558	CMP
Por	1.2249615	0.5340129	0.22464288498904456	0.36007552071397714	CMP
A930001N09Rik	1.2248148	1.8718699	0.2247707436172178	0.3601132015891451	CMP
Bcl9l	1.223022	1.9425023	0.22543826796016583	0.36101506391207994	CMP
Mat2b	1.2206856	0.56947243	0.22626870049010883	0.36207719102029323	CMP
Camk1	1.2206728	1.4615959	0.22631135932505722	0.36207719102029323	CMP
Gbp2	1.2149025	1.8388879	0.22849235626691086	0.36455252957795165	CMP
Khk	1.2093138	0.5322834	0.23057209570272774	0.3675308555520155	CMP
Tmem179b	1.2077235	0.62272316	0.2311920697913159	0.36834895330093775	CMP
Ube2r2	1.2056667	0.4417532	0.2319767319966249	0.36908792167835525	CMP
Cfdp1	1.1977876	0.4754366	0.23500914082322286	0.37253860587089666	CMP
Fyb	1.1918554	0.57246286	0.23731697949502648	0.37533496619492956	CMP
Tax1bp1	1.1911306	0.48113412	0.23759402266053184	0.3756009950533648	CMP
Jak1	1.1901176	0.64166886	0.23799608012758502	0.37606431891954945	CMP
Elmo1	1.188863	0.7449237	0.23846317530643613	0.3764576477504625	CMP
Tcb	1.1873963	1.686465	0.23906913494086593	0.3770692800187058	CMP
Hck	1.1853012	1.7042794	0.23992995446387289	0.37825412190718377	CMP
Wbscr27	1.181971	1.3631464	0.2412289365933551	0.3797815055582429	CMP
Ern1	1.17934	1.6620336	0.24226572248967954	0.38106609312301004	CMP
AK079675	1.1784642	3.5583842	0.24264596134598065	0.381490302	CMP
Padi4	1.1759838	1.3088553	0.24355756436461534	0.38257494520814184	CMP
Filip1l	1.1739485	2.7028828	0.24442538610801737	0.3837126112509784	CMP
Pvrl1	1.1737566	2.5914924	0.24450421099417605	0.3837126112509784	CMP
Taldo1	1.1714709	0.24441397	0.24533022021560105	0.38465770230917656	CMP
Syk	1.1668452	0.5307505	0.24718802014401603	0.3870443999623409	CMP
Pde4d	1.1659708	1.0186459	0.2475882326111524	0.38749523389618457	CMP
Arhgap30	1.1642498	0.73434514	0.2482450673889897	0.3883471113143261	CMP
Glb1	1.163179	0.47425544	0.24865133204000006	0.3886303201404167	CMP
Ffar2	1.1605422	0.8770561	0.24974440031351877	0.38980910243417155	CMP
AK020398	1.1569251	0.44717467	0.2512047154755366	0.39155712425748723	CMP
I830077J02Rik	1.1563774	2.4763582	0.2514841453900943	0.3918157046235735	CMP
BC024571	1.1513171	0.8853573	0.2534942428146629	0.3944132695912541	CMP
Spata6	1.1496998	2.4202487	0.2542095193665652	0.3951698429432507	CMP
Nav1	1.1485697	1.3672105	0.25464221711158647	0.39549429947610365	CMP
Sipa1l1	1.1472594	0.6099706	0.25514273798010617	0.39608528509642216	CMP
Adrbk2	1.1452798	1.0918926	0.2559754179119871	0.3969241962772611	CMP
Zbed3	1.1451659	1.1149778	0.25602818339993716	0.3969241962772611	CMP
Dusp16	1.1441674	2.4013891	0.2564849399890525	0.39727537158986537	CMP
Ntng2	1.1420135	1.6559092	0.2573561369967324	0.3982672774779029	CMP
Rgs18	1.140138	2.5621219	0.2581458207999284	0.39913137436404705	CMP
AK005967	1.1373397	2.408682	0.2592985510950927	0.40055474477581243	CMP
Olfr56	1.1304377	0.7598617	0.26209737079772444	0.40389254800044344	CMP
Nlgn2	1.126732	0.8847185	0.26368224878979074	0.40569212687185374	CMP
Sorbs3	1.1256396	1.5530514	0.26413254291310523	0.4062008995262192	CMP
Ndst1	1.1237634	1.1198794	0.2649557029792592	0.4071069149516578	CMP
Casp11	1.123076	2.274026	0.2652608237820194	0.4073943492976186	CMP
Uchl1	1.1221011	2.265964	0.2656693035203726	0.40784019859822324	CMP
Gng2	1.1187108	0.82977116	0.2670651223161837	0.4092547678122335	CMP
Runx2	1.1161153	0.47213596	0.2681514111419525	0.4106055215755784	CMP
Ino80d	1.1160249	0.53009826	0.2681845394469295	0.4106055215755784	CMP
Ccl9	1.1135179	0.8947453	0.26926909929774945	0.41181411175450455	CMP
Sirpa	1.1133863	0.74488425	0.2693319183511784	0.41181411175450455	CMP
Lat	1.1106601	1.2083038	0.27049145749477166	0.41322090297231384	CMP
Clk2	1.1100396	0.3516408	0.2707383726787963	0.4134150991657195	CMP
Cd244	1.1095353	2.2064238	0.27101195359582736	0.41364982390942073	CMP
Adipor2	1.108705	0.4550643	0.2713157351049889	0.4139304163781241	CMP
Sec22c	1.1072618	1.069416	0.2719661584577128	0.41437316240069183	CMP
Eif4e3	1.102913	0.7726199	0.27381718066397376	0.4168253597138833	CMP
C1qb	1.1020659	2.1833715	0.2742311587890927	0.41727148544142806	CMP
S1pr1	1.1014047	2.179545	0.2745093383034641	0.41727242584565494	CMP
Il17rb	1.1009377	2.2059689	0.27471543075089194	0.41727242584565494	CMP
Vamp2	1.0991311	1.061357	0.2754763073127546	0.41824405478940435	CMP
Hspa4l	1.0968792	0.73370117	0.27643428775177886	0.41951395208064596	CMP
Fndc3a	1.0966218	1.0678331	0.2765581781074494	0.41951748248299253	CMP
Arid3b	1.0927756	2.3142686	0.2782657516299869	0.42173698237816637	CMP
9230105E10Rik	1.0916932	2.278808	0.27874574879438957	0.4222790075019484	CMP
Pnp2	1.0878247	1.4453627	0.28042380632109604	0.42426240930035175	CMP
Lgals3	1.0870535	1.5027133	0.2807464278064861	0.4243590751024696	CMP
Sh3bgrl3	1.077702	0.26596296	0.2847724872325805	0.42952353734249793	CMP
AK142847	1.0722356	2.0542595	0.28731251545124514	0.4324097212482542	CMP
Sox6	1.070462	2.0870137	0.288122124	0.43342425247567495	CMP
Plekhf1	1.069462	2.0335674	0.28856068637629534	0.4335319672114041	CMP
Paip1	1.0686488	1.3905479	0.28888819183816894	0.43383513926611006	CMP
Tnfsf9	1.0679305	2.1792667	0.289223484	0.43403156190665027	CMP
Gfod1	1.0619147	1.4651377	0.29192509173838416	0.437241755	CMP
Cyp4f18	1.0606201	1.3885279	0.29250652074037187	0.4377450143430283	CMP
2210404O07Rik	1.058782	1.1120327	0.2933044143796916	0.4382987595394851	CMP
Cd53	1.0567504	2.1692889	0.2942917858259701	0.4392737685490583	CMP
Abr	1.0565988	0.6476625	0.29428981300469814	0.4392737685490583	CMP
Parp8	1.0551288	1.0472898	0.2949985379773064	0.43975807972340575	CMP
Caprin2	1.0530236	1.3606153	0.29596088324082553	0.44081182911699995	CMP
Itm2a	1.0485283	2.4685967	0.29802808895358174	0.4435079495380813	CMP
Ralgps2	1.0448358	0.8228334	0.2996575970886171	0.44557974327233457	CMP
Tyrobp	1.0447433	0.3932885	0.29967852336571676	0.44557974327233457	CMP
Tmem53	1.041811	2.0093207	0.30109691766999275	0.4474958927128101	CMP
St14	1.0359492	2.131358	0.3038212916138161	0.45096226983194815	CMP
2610035D17Rik	1.0321162	1.3454697	0.30556762937877313	0.4525810682343975	CMP
Wsb1	1.02947	1.0690306	0.3068013054219341	0.45362952228410225	CMP
Irf1	1.0261209	0.77694005	0.30835696142093216	0.45573442135487663	CMP
Cbfb	1.0244206	0.82739264	0.30913928250622413	0.4564996422460331	CMP
F5	1.0240345	1.8716514	0.3093548009574657	0.456575433	CMP
Orc3	1.0238373	1.8815451	0.30945521243285695	0.456575433	CMP
Nfat5	1.021756	1.9564133	0.3104453052873937	0.4572607036673767	CMP
Fbxo9	1.0215863	0.502586	0.31045771724601423	0.4572607036673767	CMP
Malt1	1.0213978	1.3321958	0.31058217600589133	0.4572607036673767	CMP
Prg2	1.0190656	1.943868	0.3116950635091595	0.4587034815224347	CMP
Idh1	1.0160582	0.8814352	0.3130821383081108	0.46046882650294435	CMP
Dstyk	1.0159338	1.0548369	0.3131614997978587	0.46046882650294435	CMP
Cst7	1.0155268	0.47091737	0.3133047663160325	0.4604832830309319	CMP
Dennd1b	1.0140541	1.3960253	0.3140667203343373	0.4608647440299312	CMP
Pttg1ip	1.0138944	0.4922332	0.31409848680336083	0.4608647440299312	CMP
Ctsh	1.0132235	0.71726334	0.3144107510013286	0.4611268600533723	CMP
Btnl9	1.0126321	1.8437591	0.31470631324706083	0.46116835966692443	CMP
Rab27b	1.0068791	1.9347789	0.31747542215861874	0.4642597209487351	CMP
Zfp608	1.0066533	1.0580331	0.31756804124229243	0.4642597209487351	CMP
Amfr	1.0064886	0.43551984	0.31762306611415925	0.4642597209487351	CMP
Cbx8	1.0045904	1.0405242	0.31851999340230214	0.46537362287525175	CMP
Mllt6	1.0009918	1.039001	0.3202757454963098	0.4665561830763045	CMP
Ncoa3	1.0000874	1.2915483	0.3207204450160823	0.4670068589664557	CMP
Mcpt4	0.991249	6.8808675	0.32502726239968616	0.4723453273377045	CMP
Fam102a	0.99112624	1.8721399	0.3250440978852044	0.4723453273377045	CMP
Cd1d2	0.9910062	0.9675702	0.3250710380837578	0.4723453273377045	CMP
4632415L05Rik	0.9887355	1.0070118	0.3261742643691189	0.47374889997383385	CMP
Fgd3	0.9882093	1.7367847	0.32646677872462915	0.4739742757167418	CMP
Cd274	0.9877116	1.7741445	0.32669200327959835	0.4741018096374659	CMP
Igsf6	0.9868	0.64455974	0.32711483242125117	0.47451588343242446	CMP
Susd3	0.9842658	1.7242204	0.3283836843108642	0.47595636058664104	CMP
Map3k3	0.9831128	0.9184553	0.328931503	0.47639965009856045	CMP
Gm16515	0.9830812	1.2998857	0.32896562335116475	0.47639965009856045	CMP
Cd300a	0.98114747	0.7477075	0.3298577524327966	0.4772910287822143	CMP
Atg16l2	0.978074	1.780457	0.3314261897895624	0.478757547	CMP
Ecm1	0.9729434	1.7065274	0.3339302461447303	0.4813672846472282	CMP
Pqlc3	0.97216254	1.2386079	0.334305588	0.4817071335450253	CMP
Kctd17	0.97089106	1.282538	0.3349503141123956	0.482233431	CMP
Btg1	0.9701289	1.7087139	0.3353316722179642	0.48258115130283347	CMP
Iqgap2	0.9600772	0.45294273	0.3402686355611383	0.4890741613167381	CMP
Ebi3	0.95977134	0.91339225	0.340462494	0.4891490704220913	CMP
Myct1	0.9569032	1.0099102	0.3418522235327556	0.49053306586758394	CMP
Fam64a	0.9564715	0.7722271	0.34208322386492485	0.4906605176882193	CMP
L3mbtl3	0.9527065	1.2661687	0.3440232132116703	0.4930332677713763	CMP
Hsd17b11	0.9519607	1.1781882	0.34439642259565517	0.49322028360817494	CMP
Bambi-ps1	0.9492695	1.6089184	0.34575531826123407	0.4946938653895186	CMP
Tmem50a	0.94774497	0.24985318	0.34646797747441616	0.49550807719196444	CMP
Itgal	0.9425422	1.25932	0.3491509517231436	0.49851879784715286	CMP
Lsp1	0.9414227	0.76584613	0.349697093	0.4988857663247699	CMP
Spnb2	0.93404865	0.6654209	0.35346255	0.5027812430670717	CMP
Arid5a	0.9338065	0.67007905	0.3535931836927798	0.5027812430670717	CMP
Phc1	0.9330713	0.8210353	0.353966292	0.5028973548185305	CMP
Cd79b	0.9330097	0.55740005	0.3539632131129531	0.5028973548185305	CMP
Clec2d	0.9282314	0.93117267	0.35644470824208263	0.5058494820726542	CMP
Gimap7	0.9269152	3.7967112	0.3571941119794021	0.506232805	CMP
Vill	0.92615116	0.91790414	0.35754188750037896	0.5064676024124329	CMP
Zmat3	0.9259223	1.1240785	0.357653303	0.5064676024124329	CMP
Gpr97	0.9241416	0.3715126	0.3585241976506819	0.5074926193980736	CMP
AK076954	0.92305773	1.2117138	0.3591255651492371	0.5081354347396545	CMP
Kdm2a	0.9223748	0.44489744	0.35946348758707347	0.5082120819144627	CMP
Pacs1	0.9145221	0.525991	0.36356316939411437	0.5120954654606589	CMP
Ano6	0.9122852	0.7226559	0.36472931852068524	0.5133282537581096	CMP
Baiap2	0.910638	1.0887586	0.36559672623949313	0.5142056652722138	CMP
Cbfa2t3	0.9075188	0.2565896	0.3671918813716547	0.5159524359175816	CMP
Cmtm7	0.90608364	0.29449245	0.3679312210300737	0.516780889	CMP
Ms4a4b	0.9059394	3.4323244	0.3681131759948473	0.5168261067364598	CMP
Tspan2	0.9045956	1.5236325	0.36879630791311246	0.517364251	CMP
Rod1	0.90314674	0.43423712	0.3695092425706429	0.5181537570545667	CMP
Cbr3	0.9014384	3.3698835	0.37048574156527614	0.5191604308314768	CMP
Itgax	0.9009662	3.3615725	0.3707237826141818	0.5192239341727035	CMP
Slc9a9	0.9005886	1.4895773	0.37089648800524033	0.5192550832073365	CMP
Nfatc3	0.89942473	0.3366235	0.37146582746138546	0.5196305515075967	CMP
Ccdc163	0.89878786	0.7624758	0.3718112115266873	0.5199029542052666	CMP
Efnb1	0.89753604	1.1831288	0.3724977215401182	0.520651939	CMP
Rtn4r	0.8967865	1.0950962	0.3729043556634579	0.5210092839654223	CMP
Eif2c3	0.8937815	0.6219394	0.3744663351977653	0.5227683344528673	CMP
AK146183	0.8908048	1.4571881	0.37604609167701164	0.5243373989403504	CMP
Anxa5	0.8882849	0.43337932	0.3773741410851972	0.5255521230367294	CMP
Wdr59	0.88616806	1.1776818	0.37857235806022493	0.5267956482523534	CMP
1810011H11Rik	0.88189185	1.4245611	0.3808684749369825	0.5291373216616452	CMP
Erbb2ip	0.8804314	0.3860334	0.3815896427636809	0.5299258982605485	CMP
Itga6	0.87727684	0.65295106	0.3833011129152375	0.5314472240540316	CMP
2510003E04Rik	0.8761681	0.5286835	0.38391846782769257	0.5320894106318743	CMP
Agap1	0.87440103	0.44207397	0.3848630492842614	0.5331047742460406	CMP
Synj2	0.8742502	1.4878533	0.3849797339259119	0.5331047742460406	CMP
Ocrl	0.87369084	1.0292813	0.3852487738741278	0.5331047742460406	CMP
Ankrd17	0.87355	0.46185952	0.3853196276750158	0.5331047742460406	CMP
Mylk3	0.87344134	1.1349903	0.3854234748605828	0.5331047742460406	CMP
Csde1	0.87140846	0.37712416	0.3864749748548926	0.5341310125046994	CMP
Maml3	0.86945903	0.7365117	0.3875423699639593	0.535177559	CMP
Cobll1	0.8685402	2.952262	0.3881013366464072	0.5352001179258902	CMP
Tgfbr2	0.8670144	1.025421	0.3888517539619367	0.5359134995697459	CMP
B430306N03Rik	0.8655791	1.5144019	0.3896689783806294	0.5366111908984645	CMP
Selk	0.86430377	0.3814358	0.39034889917847837	0.5373100602664089	CMP
Plekhg2	0.864125	1.6271851	0.3904878676175467	0.5373100602664089	CMP
Lrrfip1	0.86274993	0.44304678	0.39119378750627454	0.5377740040129158	CMP
Dpysl2	0.862459	2.8840513	0.3914140537128875	0.5377740040129158	CMP
Crebbp	0.8621034	0.4494785	0.3915423070729612	0.5377740040129158	CMP
Usp40	0.8620318	1.0117958	0.3916041935915553	0.5377740040129158	CMP
Trerf1	0.86092085	1.3681678	0.39221840146558007	0.5383332297749843	CMP
Il15	0.8607472	1.3790331	0.3923234056459245	0.5383332297749843	CMP
Ssh1	0.8586275	2.8428235	0.393511364	0.5391058824916354	CMP
Tmem29	0.85487056	2.804202	0.39556724122691356	0.5414924829329943	CMP
Pik3cd	0.8519639	0.41184834	0.3971051212409965	0.5431667750307884	CMP
Pld3	0.84955055	0.70933455	0.3984458251662639	0.5443533422995949	CMP
Atp6v1f	0.8485564	0.26719242	0.3989872693259233	0.5445319768873157	CMP
Arsb	0.8483029	0.5994098	0.3991416921591521	0.5445319768873157	CMP
Spn	0.84655565	0.26550686	0.4000936245399913	0.5450939985343506	CMP
Fbxl20	0.8449446	0.7388597	0.40099601672110585	0.5461078349268099	CMP
Gng10	0.8443298	0.2970832	0.40132284043751476	0.5462849631469439	CMP
Stxbp5	0.8441249	0.4691172	0.40144267358465646	0.5462849631469439	CMP
Gch1	0.8410993	1.0137396	0.4031570537694694	0.5481855762641603	CMP
Pank1	0.84052736	0.7205998	0.40346173715738165	0.5483837947735817	CMP
Bcl11a	0.8375593	1.0096407	0.40513901163507027	0.550446744	CMP
Tspo	0.83609164	0.1982775	0.40590464135247606	0.5511423557304342	CMP
Slc4a8	0.8340361	0.7648564	0.40709674365850634	0.5520199852123794	CMP
Zmynd11	0.83281934	0.36488268	0.4077447865997026	0.5526815626691177	CMP
Pcmtd2	0.8287525	0.98092735	0.41005670651030235	0.5555970530691219	CMP
Tnfrsf26	0.8275748	2.5591114	0.41075320722241904	0.5563223383534411	CMP
5830432E09Rik	0.82606786	2.545226	0.4115997030410391	0.5572229037479446	CMP
Sun2	0.8256855	0.35704276	0.41174106188271764	0.5572229037479446	CMP
Fbxl8	0.82371545	0.80831975	0.41287474948356384	0.5585381264083805	CMP
Slc17a9	0.8229056	0.9549941	0.41334483774699726	0.5589242104514233	CMP
Kdelc2	0.8181931	0.97660923	0.4160043077286688	0.5621107541000925	CMP
Tapbpl	0.81557614	0.8240811	0.4175087831156621	0.563922822	CMP
Plcb3	0.81411743	0.77172285	0.4183004301109643	0.5647710423759538	CMP
Ppp1r15b	0.81291556	0.30374837	0.4189908423778238	0.5654819699045248	CMP
Ppp3cc	0.81079113	2.423511	0.42026337148838533	0.5667275021128267	CMP
Def8	0.81067115	0.33806732	0.42025421678260855	0.5667275021128267	CMP
Marcksl1	0.8101546	0.6198554	0.42056020168076014	0.5667275021128267	CMP
Aldh2	0.8066807	0.23885971	0.4225404044687364	0.5689375481161176	CMP
Ssr4	0.8057274	0.20999748	0.42308695192069745	0.5692786421632121	CMP
Soat1	0.80530846	0.7636536	0.42335912157130906	0.5692786421632121	CMP
Lair1	0.8048704	0.92964214	0.42360372779491196	0.5692786421632121	CMP
2900026A02Rik	0.80481505	0.9089204	0.4236185317517035	0.5692786421632121	CMP
AK217941	0.80405486	0.95178527	0.4240908587687907	0.569691535	CMP
Casp1	0.80035925	2.3452337	0.4262370787444987	0.572129194	CMP
AK042223	0.79865414	1.211102	0.427175736	0.572943438	CMP
Lrp4	0.795858	2.3137965	0.4288271866156902	0.5744885951128675	CMP
Hes1	0.79426503	2.3016546	0.4297416474170531	0.5754902697851184	CMP
Rgs12	0.792385	0.36684483	0.4307778307364124	0.5766541093372223	CMP
Smarcc2	0.78941107	0.28407058	0.43250750990354847	0.5785207041384286	CMP
Vwa5a	0.7890451	0.91732186	0.4327483505212245	0.5785463618682978	CMP
Ifngr1	0.7887846	0.24731551	0.43286198387248476	0.5785463618682978	CMP
Dlg3	0.7842607	0.88114524	0.43550325069418483	0.5813520511259459	CMP
Plek	0.78421044	0.9337261	0.43553946250755815	0.5813520511259459	CMP
Slc25a23	0.78404033	0.5893451	0.43563500556699397	0.5813520511259459	CMP
Zbtb38	0.7804256	0.4822617	0.43774590165737004	0.5834921230666605	CMP
Nrip1	0.7776713	0.52309465	0.43936913376246023	0.5852037362463335	CMP
Ltb4r1	0.7721086	0.5689259	0.4426124481775874	0.5889974859791576	CMP
Pdlim2	0.77192485	0.87211305	0.4427294925036033	0.5889974859791576	CMP
Cd34	0.7707062	0.31834897	0.4434155439169559	0.5896700460663181	CMP
Sfxn3	0.7702963	0.6821266	0.4436906263752849	0.5896700460663181	CMP
Bptf	0.77020323	0.2935916	0.44374764115741183	0.5896700460663181	CMP
Cmtm4	0.7687876	2.1317723	0.4446248996691189	0.5901540495223574	CMP
Stat5b	0.7672536	0.32410705	0.445479126	0.5910605399138955	CMP
Mll1	0.7638992	0.3117104	0.4474571737421781	0.5930010393948758	CMP
Abtb2	0.7618252	2.0883963	0.44873817632746604	0.5937865975866892	CMP
Hsd17b1	0.76137376	0.8582318	0.4489665239695233	0.5938610479949502	CMP
Card6	0.76105	2.0851614	0.4491945091929439	0.5939349621551148	CMP
Fuca2	0.75938475	0.61668533	0.45016326843261234	0.594173281	CMP
Cdk6	0.75897217	0.4694846	0.4504077958751652	0.594173281	CMP
Reep2	0.75744534	2.0651307	0.4513421636994066	0.5949510339673997	CMP
Tspan31	0.75687873	0.34164426	0.4516347845635835	0.5951094469373527	CMP
Lcp2	0.7562226	1.121292	0.45203604356189553	0.5954108344779013	CMP
Rabgap1l	0.75321275	0.56053156	0.4538375382747879	0.5973545649235025	CMP
AK040705	0.7519247	2.03215	0.45463822013065014	0.5973545649235025	CMP
Agtrap	0.75094855	0.3856512	0.45516676495778674	0.5973545649235025	CMP
Ahnak	0.7509089	2.0268342	0.455242685	0.5973545649235025	CMP
Galnt12	0.75000685	2.0212264	0.45578173548005174	0.5976074350842168	CMP
Gpbp1	0.7441305	0.46345344	0.4592735528157271	0.6007035362485136	CMP
Ppp1r12a	0.74230504	0.35658893	0.4603626370644248	0.6015567817150057	CMP
Gucy1a3	0.7410611	1.9729892	0.46114562227774647	0.6021740883479257	CMP
Drosha	0.7409426	0.3183915	0.461184038	0.6021740883479257	CMP
Gimap5	0.7401104	1.9680533	0.46172363328932986	0.6024053788836402	CMP
Flt3l	0.737854	0.83318394	0.46307355447110143	0.6034995606041432	CMP
Ankrd44	0.7352199	1.067878	0.46465953079827893	0.6051349954130428	CMP
Baz2b	0.7320281	0.41982293	0.4665621133641783	0.607128904	CMP
Camkk1	0.7310078	1.9153026	0.4672194665579825	0.6075261413306698	CMP
Cd74	0.7302349	1.1088933	0.46767898820058773	0.6076657335392426	CMP
Phf14	0.72960204	0.3753389	0.46804610553115156	0.6079138540414016	CMP
calp80	0.727449	1.0804335	0.4693731297971485	0.6089518733174688	CMP
Cyfip2	0.727404	0.31318155	0.46938258289552104	0.6089518733174688	CMP
Arid3a	0.7271208	0.44124848	0.469551126	0.6089518733174688	CMP
Tle6	0.7243106	0.8597946	0.4712496729470732	0.6102530977177733	CMP
Map4k3	0.7220643	1.8640152	0.4726685931379717	0.6116703665018393	CMP
Clcf1	0.7219815	1.8672414	0.4727107700551739	0.6116703665018393	CMP
Dync1h1	0.7200287	0.27004796	0.4738759744945952	0.6129482713571394	CMP
Fnbp1	0.71911186	0.35718256	0.4744350674721969	0.6131271697551026	CMP
Ppfibp1	0.7140814	1.0405453	0.4775488231695041	0.6162519037793839	CMP
Coro1b	0.71381074	0.2072643	0.4776800471196325	0.6162519037793839	CMP
Tet2	0.71303564	0.7891591	0.4781892150637185	0.6162950082321488	CMP
Zfp945	0.7130319	1.0910003	0.47818944949495035	0.6162950082321488	CMP
Appl1	0.7099059	0.793938	0.4801103605519407	0.6182316620390848	CMP
Thy1	0.7078969	1.7989221	0.48135063513858267	0.6193665331332024	CMP
Eif4ebp2	0.70607454	0.2882296	0.48246211673878125	0.6203792210483808	CMP
Zbtb20	0.7060339	1.019719	0.48249719770902755	0.6203792210483808	CMP
Slc3a2	0.70346725	0.23423585	0.48407312842506967	0.6217105940435116	CMP
Arhgef6	0.7028305	1.0016129	0.4844936801014461	0.6220192299219087	CMP
BC021614	0.70237017	0.83279145	0.484786776	0.6221640622665073	CMP
Acot1	0.7017884	0.82643634	0.4851407408492483	0.6223313808503108	CMP
Kcnab2	0.7013541	0.27969733	0.48538499160282744	0.6223313808503108	CMP
Cyth1	0.7012237	0.55177355	0.4854581504633546	0.6223313808503108	CMP
Gabarapl1	0.700735	0.2996583	0.48576331423748664	0.6224913469860996	CMP
Ppp6r1	0.700261	0.20882998	0.4860595811651559	0.6226397975504651	CMP
Xpc	0.69977206	0.35520345	0.4863573044216235	0.6227900028048322	CMP
Kif1b	0.69879544	0.56724423	0.48696710445106106	0.6233310478650802	CMP
Zbtb4	0.69820255	1.0058222	0.4873231914944721	0.623332963	CMP
Klrk1	0.6970627	1.7400357	0.4880812861386423	0.6239178843756853	CMP
Taok3	0.6957963	0.21593575	0.48882786758128516	0.6245484052183965	CMP
2010106G01Rik	0.6955599	0.4947915	0.48899733146917046	0.6245484052183965	CMP
H2-DMa	0.6949842	0.280336	0.4893236411551928	0.6247339569465669	CMP
S1pr4	0.69319206	0.43207374	0.4904538447030997	0.6259453469195256	CMP
Nfkbie	0.69268847	0.9961079	0.4907957490773043	0.6261501405049084	CMP
Cast	0.6910102	0.47229618	0.49183205811900554	0.6267771169012881	CMP
Ngly1	0.69022393	0.62826866	0.4923254165061942	0.6271282829304217	CMP
Map1lc3b	0.6899605	0.2560346	0.49247106541334185	0.6271282829304217	CMP
Mlec	0.68603164	0.16112244	0.49491442864723867	0.6293935474913926	CMP
Mical3	0.68567604	0.49468794	0.4951618317702495	0.6293935474913926	CMP
Ssbp3	0.68347096	0.2598879	0.49654185754456737	0.6304510487072487	CMP
Rnf125	0.6825707	0.5599806	0.49710539784060115	0.6307024735102627	CMP
Itgav	0.680526	1.6620728	0.4984297221404088	0.6321503017664649	CMP
Npc2	0.67977947	0.1966305	0.4988656190639683	0.6324707022004977	CMP
Fhdc1	0.6742057	1.6324937	0.5024160751958824	0.6360276760243275	CMP
Nckipsd	0.6740749	0.73808503	0.5024827200353309	0.6360276760243275	CMP
Cpne3	0.6734945	0.7349569	0.5028394997899988	0.6360276760243275	CMP
Rps25	0.672253	1.0059669	0.503631501	0.6366418715095401	CMP
Trip10	0.6719458	0.9715775	0.5038327911833597	0.6366631132822315	CMP
Arhgdib	0.6698551	0.15962659	0.5050895153334904	0.637550811	CMP
Blnk	0.66885704	1.6168804	0.5057918377810597	0.638203887	CMP
N4bp2	0.6676061	0.4416315	0.5065542680796808	0.6389323023183401	CMP
Ehmt2	0.6641319	0.22101572	0.5087637011946099	0.6410553492130798	CMP
Alox5ap	0.66400915	0.44189745	0.5088440217713212	0.6410553492130798	CMP
Asah1	0.66350234	0.7392372	0.5091744578417756	0.6410553492130798	CMP
Stxbp1	0.6632308	0.9219305	0.5093520045036989	0.6410553492130798	CMP
Itgb2	0.6622419	0.60739356	0.5099798428723383	0.6416115339965146	CMP
Scamp2	0.6617874	0.24573483	0.5102534485435478	0.6416179501025941	CMP
M6prbp1	0.6616193	0.4340745	0.5103567873171895	0.6416179501025941	CMP
Golga4	0.66057736	0.2831277	0.5110308262011923	0.6419975905425245	CMP
Ppp1r3d	0.65604013	1.5574889	0.5139587947125296	0.645440975	CMP
Chst13	0.6528254	0.9057534	0.5160017826200766	0.6472999461366356	CMP
Usp48	0.65214324	0.2719072	0.5164170752126787	0.6473817533805407	CMP
Ttc21b	0.6492789	0.9047503	0.5182610175064575	0.6491901166659836	CMP
Dntt	0.6453984	0.68758047	0.5207182910834502	0.6509887065883969	CMP
Edem2	0.6453385	0.26841173	0.5207930866307698	0.6509887065883969	CMP
Ssh3	0.6430472	0.95033187	0.5222924900928696	0.6516861293661879	CMP
Kif18b	0.64296305	0.4591877	0.5223382908598204	0.6516861293661879	CMP
Lpgat1	0.6404411	0.5053285	0.5239584770676192	0.6530085606212908	CMP
Tnfrsf1b	0.6342782	0.4932641	0.527951901	0.6564190713890782	CMP
Trps1	0.6342064	1.4672024	0.5280264683210899	0.6564190713890782	CMP
Rassf2	0.63379025	0.5610577	0.5282621231926212	0.6564755445220511	CMP
Atp1a3	0.63286686	0.67676806	0.5288537018927219	0.6568520631730321	CMP
Ppm1h	0.63265425	0.70101225	0.5290000127468975	0.6568520631730321	CMP
Stat1	0.63126034	0.28621992	0.529902395	0.6574261718637482	CMP
Clic1	0.63111997	0.16167969	0.5299796030498254	0.6574261718637482	CMP
Usp9x	0.6303002	0.66392285	0.5305501106513515	0.6577975063414994	CMP
Naip1	0.6279668	1.4443315	0.5320740933049259	0.6591982669151241	CMP
N4bp3	0.62595487	1.4361737	0.533378125	0.6604549365131058	CMP
Syne1	0.6243283	0.5108638	0.534433821	0.6612876004015688	CMP
Hcst	0.62350434	0.45589325	0.534951262	0.6616906108996586	CMP
Itpr1	0.6230731	0.44588435	0.5352452858721966	0.661817084	CMP
Plekho1	0.6218578	0.55935663	0.5360302050063976	0.6621433206205838	CMP
Rasgrp2	0.62174803	0.26785958	0.5360847400214173	0.6621433206205838	CMP
Kcnq5	0.6199799	1.4112811	0.5372925990178219	0.6631378298125578	CMP
Myo15b	0.61973965	1.4110565	0.5374420047288639	0.6631378298125578	CMP
Lphn1	0.6172807	0.7614672	0.5390535280874201	0.6646208379527284	CMP
Nav2	0.6104597	0.9311685	0.5435357283268261	0.6688970434407328	CMP
Ablim1	0.6101907	0.8257456	0.5436847890035512	0.6688970434407328	CMP
Rbm16	0.60489184	0.4240163	0.5471994842478094	0.6727415105590275	CMP
Clec4e	0.6030288	1.348441	0.5484415446589525	0.6740284083397596	CMP
Rps19	0.6027035	0.13614199	0.5486388166074418	0.6740308138527169	CMP
Zmynd8	0.6014193	0.24408981	0.5494832684323383	0.6745879613518319	CMP
Atp10a	0.5978174	0.45904616	0.5518516182420261	0.6770138409360938	CMP
Samd10	0.5970771	0.855766	0.5523712269919238	0.6773098822661394	CMP
Arhgap27	0.5968818	0.5338379	0.5524854588754513	0.6773098822661394	CMP
Rcn3	0.59655714	0.64258295	0.5527102708662787	0.6773373599472041	CMP
Tbc1d9b	0.5962685	0.27848285	0.5529004181313457	0.6773373599472041	CMP
Capn1	0.59527	0.3005072	0.5535587652641348	0.6779032288596626	CMP
Paip2	0.59324276	0.2180412	0.5548934168497455	0.6790557381377559	CMP
Oaf	0.5916969	0.42015278	0.5559494245282266	0.6801068642491706	CMP
Hyal1	0.5906375	0.2860427	0.5566457936796019	0.6806201447384459	CMP
Tmem229b	0.59044117	0.26662815	0.5567634507669177	0.6806201447384459	CMP
Nipsnap1	0.5900569	0.47852936	0.5570351889670637	0.6807112029480654	CMP
AK028012	0.5826011	0.78075	0.562022803	0.686011517	CMP
Usp22	0.58219063	0.39926717	0.5622754513260653	0.686011517	CMP
Dpp4	0.5820677	0.81176406	0.5623664394367145	0.686011517	CMP
Zfp831	0.58156323	0.8252244	0.5627326350668899	0.686215662	CMP
Ifi203	0.5788091	0.6247943	0.5645536104816955	0.6879500387614164	CMP
Nat8l	0.571291	0.75993526	0.5696184751328526	0.6926544600716964	CMP
Rpl4	0.57095873	0.061327197	0.5698360631643244	0.6926749749841788	CMP
Stard5	0.57064015	0.7798487	0.5700657204701223	0.6927101413177437	CMP
Slc28a2	0.5694386	0.4338979	0.5708503035468724	0.6931753685926307	CMP
Nlrx1	0.5657324	0.7459143	0.573375772	0.6955078340539871	CMP
mKIAA0569	0.5636426	0.25332248	0.5747595330298162	0.6966965748106413	CMP
Senp7	0.5619757	0.45497146	0.5759140891952073	0.6978509556926475	CMP
Ly6d	0.55958194	1.1980466	0.577542048	0.6986146599075196	CMP
Gnb2l1	0.55953175	0.050393287	0.5775565414998995	0.6986146599075196	CMP
P2rx7	0.55858374	1.1949095	0.5782299682095751	0.6989664825347437	CMP
Peli2	0.5573861	0.7436558	0.579018554	0.6991614280957575	CMP
Ng23	0.5573592	1.1932156	0.5790633356409165	0.6991614280957575	CMP
Ddx58	0.55676526	0.48061985	0.5794292939930605	0.6991614280957575	CMP
Faah	0.55636096	1.188016	0.5797309559310462	0.6991614280957575	CMP
Gmip	0.5561205	0.4258163	0.5798830614770534	0.6991614280957575	CMP
Dhdh	0.5559817	0.7321282	0.5799845578846554	0.6991614280957575	CMP
Plekha2	0.55515087	0.73608255	0.5805442495075719	0.6995314961768961	CMP
Atp8b2	0.55412567	0.7286364	0.5812526419725312	0.7001406169100193	CMP
Mll2	0.5534693	0.26297593	0.5816876073338536	0.70017577	CMP
Epx	0.5515023	1.1840175	0.5830253015131789	0.7012967290073128	CMP
mKIAA1027	0.55005836	0.12196795	0.5840051417254185	0.7019859784376242	CMP
Dtnbp1	0.54872	0.20736828	0.5849097242342005	0.7025838699381225	CMP
Tmed3	0.5472427	0.177423	0.5859228214992758	0.7035559001370914	CMP
Scd2	0.54677004	0.2683064	0.5862460132190546	0.7036761058201829	CMP
Far2	0.5465219	1.1558201	0.5864307390144439	0.7036761058201829	CMP
Arpc2	0.5435637	0.1426279	0.588445649	0.7054452766434997	CMP
Drctnnb1a	0.54134744	0.2570251	0.5899642430784651	0.7066777720327169	CMP
Fcgrt	0.54093546	1.1388885	0.5902539364208935	0.7066777720327169	CMP
Cenpl	0.5387796	0.5778715	0.5917440556700702	0.7074222488472659	CMP
Fam176b	0.5362599	1.125308	0.5934732300138486	0.7084962009892333	CMP
Trpv2	0.53465885	0.37424332	0.5945670304276942	0.7090016662080072	CMP
Parm1	0.53414774	1.1204276	0.5949395728160424	0.7092008517402978	CMP
Osbpl1a	0.5337882	0.34726027	0.59515536	0.7092131028832208	CMP
Serpinb6b	0.5292553	1.1007092	0.5983081306417282	0.7124780396289179	CMP
Stat4	0.52788943	1.098795	0.5992199000032538	0.7133176526082197	CMP
Crim1	0.5268391	1.095139	0.5999548316561882	0.7135856621317721	CMP
Ap3s1	0.52260184	0.27091086	0.6028812525241284	0.7159474199796171	CMP
D18Ertd653e	0.5202165	1.074227	0.6045512611507808	0.7172952866935259	CMP
Akap8l	0.51610714	0.34949845	0.6073863564048618	0.7195641318067896	CMP
Mrgpre	0.5142423	1.0559239	0.6086897770088837	0.7204278353657537	CMP
C330019G07Rik	0.5106491	0.29485556	0.6111894545835838	0.7221258492841505	CMP
Egr1	0.51061153	1.0475854	0.61122272	0.7221258492841505	CMP
Hsd17b12	0.50716376	0.23208614	0.6136086172717204	0.7234586054679559	CMP
Aoah	0.5064381	0.6615753	0.6141339949448401	0.7238307433588262	CMP
Blvra	0.5059858	0.22037958	0.6144332606952541	0.7239362180468835	CMP
Megf12	0.5048672	0.64780915	0.6152029173530948	0.7245956545343106	CMP
S1pr2	0.5045469	0.6518322	0.6154535707746814	0.7246435594484564	CMP
Per1	0.5028026	0.3102682	0.6166657634460218	0.7258231751883428	CMP
Txndc16	0.50216794	1.0199572	0.6171285314046286	0.72587272	CMP
HLS2	0.5015316	0.3861416	0.617550639	0.7261217225138777	CMP
Atp2a3	0.49685055	0.25672835	0.6208228957321573	0.7289757785544998	CMP
Gramd3	0.49434012	0.996163	0.6226043295559485	0.7300599129013938	CMP
Eepd1	0.49405617	0.7122791	0.622803936	0.7300599129013938	CMP
Ccl6	0.49348533	0.99420977	0.6232165484025005	0.7302955207256466	CMP
Palm	0.48734954	0.23149922	0.6275092668373132	0.7343284095814065	CMP
Aak1	0.48383993	0.3596316	0.6299909703141326	0.7364833463936558	CMP
Pik3r6	0.48345146	0.96537536	0.630286939	0.7365798259385608	CMP
Rgl1	0.48277295	0.9653876	0.6307601249360391	0.7368832739181689	CMP
Fos	0.47890496	0.9535009	0.6335040212840491	0.7398383680038083	CMP
0910001L09Rik	0.47583917	0.19827396	0.6356574115983593	0.7418511083618322	CMP
AK164126	0.47200423	0.9356516	0.6383902493224373	0.7444962024923781	CMP
Atrip	0.47138196	0.20627597	0.6388119296688026	0.7444962024923781	CMP
Socs1	0.47121567	0.93255436	0.6389389118873019	0.7444962024923781	CMP
G0s2	0.47052547	0.6812332	0.6394340029520165	0.7444962024923781	CMP
Exoc3l2	0.4678471	0.9240967	0.6413316308995994	0.7462021099914085	CMP
Zeb1	0.4656997	0.4615268	0.6428687692647161	0.7474804370742958	CMP
Ggt5	0.46422747	0.9152282	0.6439033974621948	0.7476232205023091	CMP
DAPK2	0.46401152	0.59643185	0.6440694971177529	0.7476232205023091	CMP
Tnfrsf13b	0.46068466	0.579591	0.646438601	0.7496168048097277	CMP
Rpl23	0.4579545	0.108787164	0.6483789160562954	0.7513369205335264	CMP
Ezr	0.45789278	0.2009837	0.6484317405332818	0.7513369205335264	CMP
Fam195b	0.45768613	0.18916461	0.6485751046854173	0.7513369205335264	CMP
Rpl13	0.4555442	0.083908565	0.6501124456492382	0.7523601777114424	CMP
Hoxa5	0.4544066	0.8870247	0.6509256955047655	0.7530488016047421	CMP
Deptor	0.44759697	0.4032139	0.6558071397958691	0.7579338377212138	CMP
Jarid1a	0.4457133	0.30290973	0.6571711030444032	0.7590018328668794	CMP
Chpf	0.4429535	0.5965789	0.6591522868461592	0.76103531	CMP
BC031353	0.4425527	0.8569639	0.6594290747365783	0.7611002464601778	CMP
Cd55	0.43867686	0.544631	0.6622446698954512	0.7637033008333577	CMP
Orc5	0.4381972	0.5522191	0.6625938637729363	0.7637033008333577	CMP
Irf2bp2	0.43819627	0.13910691	0.6625752880278184	0.7637033008333577	CMP
AI467606	0.43199334	0.36696774	0.6670643090438302	0.7678582156471842	CMP
Dnajc6	0.43138686	0.5489251	0.6675105530513918	0.7681156780861464	CMP
Dazap2	0.42662126	0.14479671	0.6709464316226552	0.7717164974837427	CMP
Itgb3	0.4264097	0.5399803	0.6710869918715479	0.7717164974837427	CMP
Zfp579	0.42516196	0.52459204	0.6720002808769969	0.772252071	CMP
Pcgf2	0.42356938	0.80707324	0.6731625525455551	0.7733302159902499	CMP
Sh3bp5	0.42215365	0.8040269	0.6741863281615614	0.7740031921003349	CMP
AK197603	0.42024118	0.16049019	0.6755794189596729	0.7750746591854492	CMP
Gsn	0.4186398	0.532267	0.676757248	0.775910055	CMP
Kctd12	0.41165334	0.77610695	0.681846731	0.7807077197154144	CMP
Gp1ba	0.40753257	0.7656356	0.6848511824152965	0.7831084925497641	CMP
Ttc15	0.4044993	0.19553371	0.6870639845398269	0.7851184803466698	CMP
Elovl5	0.4007839	0.35135403	0.6897939989315715	0.7877164428566688	CMP
Adamts10	0.39787927	0.52001274	0.6919199862125023	0.7896216509323232	CMP
Tm6sf1	0.39668888	0.48877704	0.6927839599208516	0.7903462630369782	CMP
Rest	0.39463964	0.22367178	0.6942970566758075	0.7913870028542217	CMP
Pde5a	0.3929873	0.730851	0.6955082630810012	0.7918144060491275	CMP
1810037I17Rik	0.39275345	0.13908617	0.6956769861318326	0.7918144060491275	CMP
H1fx	0.39076045	0.28578335	0.6971278766619974	0.7931155299892568	CMP
Sord	0.39012277	0.1990104	0.6976179709120879	0.7931155299892568	CMP
Man1c1	0.39002544	0.5487055	0.6976962728390426	0.7931155299892568	CMP
Ier3ip1	0.38778847	0.16010465	0.6993360794326617	0.7944071132725858	CMP
Cbl	0.38608614	0.38182098	0.7005958470441445	0.795298987	CMP
Hyi	0.38546395	0.37414372	0.7010430359405391	0.795298987	CMP
Copz2	0.38442346	0.71026546	0.7018205904005205	0.7959194405100875	CMP
D16H22S680E	0.3831897	0.2475178	0.702731386	0.7966905433487842	CMP
Snx10	0.37807176	0.45777816	0.7065170777607728	0.7997371437537381	CMP
Itpripl2	0.37758717	0.4654121	0.7068600729435593	0.7997371437537381	CMP
Snx18	0.37703145	0.2714503	0.7072726058349489	0.7997371437537381	CMP
Pvr	0.3762497	0.69110554	0.7078674916510992	0.8001476297700437	CMP
Zfp217	0.3728799	0.28882152	0.7103484724165461	0.802163802	CMP
Tmem176a	0.37017772	0.18731564	0.7123406360813934	0.8038873561533318	CMP
Usp15	0.36778194	0.20271042	0.714132453	0.8048819442687708	CMP
Lysmd2	0.36745375	0.6717787	0.7143881180223833	0.8048819442687708	CMP
Klhl5	0.36640713	0.22754878	0.7151510221259056	0.8052157185502448	CMP
Scnn1a	0.36529344	0.43811005	0.7159797272135586	0.8054464366003176	CMP
Mier1	0.3649103	0.16070074	0.7162660394724994	0.8054464366003176	CMP
Rftn1	0.36304143	0.17505346	0.7176512590506072	0.8063531045838485	CMP
Strbp	0.3628493	0.15523075	0.717796794	0.8063531045838485	CMP
As3mt	0.36213085	0.2590582	0.7183275988062504	0.806686802	CMP
Cdc25b	0.36101076	0.3560587	0.7191650591702051	0.8071019899825619	CMP
Gatad2b	0.35762453	0.26262963	0.7216917633386204	0.8096743417690438	CMP
Fam134a	0.35650876	0.13157454	0.7225180337635041	0.8103379052706703	CMP
Naglu	0.35464972	0.30545938	0.7239031548349181	0.8113640101771037	CMP
Paqr7	0.35270798	0.28852278	0.7253472072781504	0.812491558	CMP
Gria3	0.35252476	0.33526623	0.7254898218985368	0.812491558	CMP
Armc9	0.35236707	0.34097058	0.7256154686892304	0.812491558	CMP
Anapc13	0.3496984	0.12987584	0.7276009136310309	0.8144504550569859	CMP
Sqrdl	0.34786916	0.33448812	0.728978666	0.8157280732092761	CMP
Ticam2	0.33755454	0.40532374	0.7367017385086393	0.8230358367087452	CMP
Metap2	0.32955652	0.102062635	0.742704955	0.828134023	CMP
Klhl36	0.32894742	0.4031459	0.743157409	0.828370872	CMP
Wnk1	0.32711628	0.17816985	0.7445417887163563	0.8296460164223913	CMP
Dennd2d	0.323478	0.5724371	0.7472834459742879	0.8308231868741196	CMP
Ddah2	0.32058468	0.2595298	0.7494540596738614	0.832699923	CMP
Abhd14b	0.3202565	0.3034924	0.749714052	0.8327206934390158	CMP
Ptpru	0.31583107	0.5554067	0.7530572363978623	0.835358574	CMP
Pbx1	0.3040925	0.2453744	0.7619271351697681	0.8443836041974533	CMP
Trafd1	0.3034179	0.17724115	0.7624566627707541	0.8446991792044534	CMP
Lcn2	0.30147782	0.35778642	0.7639329107616893	0.8454732514041313	CMP
Foxn3	0.3012069	0.21684611	0.7641353437060231	0.8454732514041313	CMP
Smg6	0.2994898	0.17410532	0.765440729	0.8465483398446778	CMP
Kdm3b	0.29928768	0.1809564	0.765597615	0.8465483398446778	CMP
Osbpl5	0.2985801	0.5202046	0.7661306881035869	0.846595262	CMP
Zdhhc8	0.29791453	0.2388621	0.7666336282022505	0.8468798498482607	CMP
Nfic	0.2958652	0.122691624	0.7681963410067855	0.8477919964229027	CMP
Gfpt1	0.2955068	0.18345797	0.7684702934513669	0.8478232041881928	CMP
6720456B07Rik	0.29410335	0.08734292	0.7695354124384972	0.8485128238472468	CMP
Rab27a	0.29376957	0.14503257	0.769787088	0.8485128238472468	CMP
Brpf3	0.2932815	0.2438082	0.7701609988651762	0.8485128238472468	CMP
Mfap1b	0.29317018	0.50774336	0.7702511911563491	0.8485128238472468	CMP
Ankrd11	0.29305795	0.10300003	0.7703247398184365	0.8485128238472468	CMP
Psmb8	0.2908884	0.07617077	0.771979945	0.8497935534350026	CMP
Arl4a	0.290059	0.19375564	0.7726204026530203	0.8502273627409354	CMP
Zmiz1	0.28829288	0.2342289	0.7739648211044767	0.8511639890476574	CMP
H2-M3	0.28716758	0.3392694	0.7748255614085109	0.8513933498126002	CMP
Sema4a	0.2867239	0.2755845	0.7751602159116748	0.8513933498126002	CMP
Klf13	0.2811388	0.09907373	0.7794227862707526	0.8535043544955379	CMP
Ell2	0.28093907	0.20262238	0.7795792517580018	0.8535043544955379	CMP
Apob48r	0.27911985	0.48024166	0.7809567018583373	0.8542255398139847	CMP
Fbp1	0.27779308	0.47730196	0.7819865746597964	0.8549740304881797	CMP
Tmem20	0.27332354	0.2722066	0.7854044274041225	0.858238113	CMP
Zfhx2	0.26849502	0.45822895	0.7891024321277449	0.8612687021375663	CMP
Aff3	0.2658069	0.14437011	0.7911475018139209	0.86263824	CMP
Capns1	0.2620011	0.07599959	0.7940808216368505	0.8647437410756614	CMP
Gnai2	0.25705555	0.053683244	0.7978824289759175	0.8677882957440565	CMP
6330503K22Rik	0.25577536	0.11137774	0.7988629762546939	0.8683074428519524	CMP
Vav3	0.2541504	0.25546667	0.8001155699159213	0.8693950981674572	CMP
Ncs1	0.25197327	0.30040509	0.8017860648753364	0.8703880811213546	CMP
Zcchc11	0.25098893	0.12762739	0.8025470106600352	0.8709401678577929	CMP
Lpin1	0.25024638	0.1637281	0.8031224034803754	0.871290605	CMP
Cbx4	0.24949594	0.150129	0.8036995503107957	0.8716427241114255	CMP
FKBP1b-B	0.24785514	0.4170215	0.8049638828826965	0.8724655652726714	CMP
Arid1a	0.2430669	0.11095963	0.8086559371813571	0.8756421836249964	CMP
Rps3	0.24201679	0.02074867	0.8094645114290807	0.8762427945237633	CMP
Tmx4	0.23841949	0.15690796	0.8122432598812763	0.8786995265988352	CMP
Mast4	0.23769434	0.26992798	0.8127992265026236	0.8790254248387822	CMP
Cul7	0.23664321	0.18642685	0.8136113414900898	0.8793902448837677	CMP
Hmgn3	0.23621294	0.3947795	0.8139489737410334	0.87944205	CMP
Gclc	0.2319572	0.11977513	0.8172382569642251	0.8818915649729646	CMP
Cdkn1a	0.23138794	0.18781874	0.8176741024131111	0.8820860667169886	CMP
Gdpd3	0.23065253	0.38428652	0.8182502396500492	0.882431743	CMP
Nr0b2	0.2256506	0.3748807	0.8221210792015464	0.8852230403508695	CMP
Foxo1	0.22266491	0.25221068	0.8244394734834934	0.8871657695639338	CMP
Prorsd1	0.22229418	0.11306601	0.8247217789353308	0.8871929111925894	CMP
Gimap6	0.21960856	0.20228694	0.8267891654416598	0.888702059	CMP
Pik3ap1	0.21908009	0.36222976	0.8272157491882048	0.8887214142374545	CMP
Zfp36	0.21825065	0.36101246	0.8278552507660631	0.888901204	CMP
Tpd52	0.2139369	0.19916204	0.8312005204799484	0.8919381207015864	CMP
1110034G24Rik	0.21162671	0.34827295	0.8330103936809581	0.8932490402571398	CMP
Gamt	0.20999104	0.23626238	0.834277425	0.8937592726103905	CMP
Slc25a44	0.2080115	0.13211577	0.8358192010345447	0.8946687539609843	CMP
Tmem9	0.20581122	0.12799302	0.837531784	0.8957583561983891	CMP
AK015096	0.20307116	0.33296564	0.8396649986168635	0.8976715954853767	CMP
Ash1l	0.20116693	0.13134868	0.8411404305401449	0.8982288185564973	CMP
Ppp1r13b	0.20041548	0.14141688	0.8417223346540481	0.8982288185564973	CMP
Rbm33	0.20022744	0.1438001	0.8418791901947544	0.8982288185564973	CMP
Ptpra	0.19996272	0.07535163	0.8420802344832998	0.8982288185564973	CMP
Tagln2	0.19939539	0.04911077	0.8425257636880841	0.8982288185564973	CMP
Arpc1a	0.19938953	0.071722254	0.8425287411380417	0.8982288185564973	CMP
Dnahc8	0.19834875	0.16561627	0.8433395213574089	0.8984587167896574	CMP
Sell	0.19810371	0.09624345	0.8435254252096465	0.8984587167896574	CMP
Tnip1	0.19717729	0.10457426	0.8442525787233945	0.8989557695694028	CMP
Mboat1	0.19637172	0.21990514	0.8448760630110355	0.8990648453441515	CMP
Spcs2	0.19570817	0.05559008	0.8453996094630625	0.8993446523603664	CMP
Fnbp4	0.19246346	0.121301144	0.8479327911779933	0.9006512965082347	CMP
Hdac5	0.18750161	0.15301804	0.8518034810518004	0.9042060329467128	CMP
D930016D06Rik	0.18672214	0.3035487	0.8524057282221617	0.9045670873599877	CMP
Ube2e3	0.18395026	0.08905097	0.8545784397485099	0.9060369264430439	CMP
Slco4a1	0.18158047	0.20158492	0.8564280737890133	0.9077190671516846	CMP
Utrn	0.18107355	0.16386159	0.8568145711371027	0.9078498879318825	CMP
Cpt2	0.17972979	0.10367942	0.857876776	0.9084175375250184	CMP
Bri3bp	0.1788676	0.054852612	0.8585542934911407	0.9085773894013881	CMP
Cerk	0.17740698	0.20652308	0.8596951031965845	0.9086368159946847	CMP
Klhl22	0.17721632	0.106106065	0.8598445284447728	0.9086368159946847	CMP
Brd1	0.17622367	0.07577217	0.8606208781950953	0.9086368159946847	CMP
Tcp11l2	0.17591026	0.1954151	0.8608579204727644	0.9086368159946847	CMP
0610010K14Rik	0.17585585	0.05097539	0.8609096469929985	0.9086368159946847	CMP
Rnpepl1	0.17362978	0.075600915	0.8626499545800171	0.9094781109500509	CMP
Trim24	0.1734518	0.13606717	0.8627896026467882	0.9094781109500509	CMP
Itgb5	0.17340247	0.27944598	0.8628314503768376	0.9094781109500509	CMP
Itsn1	0.17191829	0.19021228	0.8639920130026202	0.9103444834548158	CMP
Prrc2b	0.17166883	0.15926825	0.8641809700950381	0.9103444834548158	CMP
M-rdgB beta	0.16132148	0.10511009	0.8722948224327058	0.9174914453566803	CMP
Arhgap9	0.15747362	0.1734577	0.875317749	0.9198299490938233	CMP
Gng11	0.15514465	0.24769436	0.8771419267227307	0.9214662980578824	CMP
Reep5	0.14883931	0.050563365	0.8821018870212399	0.9254059774808264	CMP
Gnpda2	0.14853902	0.16443858	0.882334117	0.9254059774808264	CMP
Pcnx	0.14799592	0.1662939	0.8827691909205682	0.9254059774808264	CMP
Lman2	0.14697658	0.036335	0.8835674368825301	0.9256803960782063	CMP
Acyp1	0.14228484	0.055347748	0.8872571562528556	0.9289819315013971	CMP
Tmem180	0.14061253	0.06839359	0.8885701249439264	0.9300744619901395	CMP
Sh3pxd2b	0.13905227	0.15288004	0.8897999224522746	0.9305610405689526	CMP
Ints8	0.13638777	0.12471114	0.8918979005831615	0.9324264328726114	CMP
Rgs19	0.13595447	0.05712458	0.8922390559948387	0.9325006003144118	CMP
P2ry1	0.13349138	0.21018103	0.8941792686022458	0.9342454301987134	CMP
Npm2	0.13297395	0.09429631	0.8945870761042776	0.9343886197445103	CMP
Trib2	0.131329	0.14503281	0.8958871963698275	0.9354634537586307	CMP
Fam110a	0.12635875	0.08572048	0.8997994993968126	0.9384128354241161	CMP
Pbx4	0.12244894	0.11965014	0.9028897381685337	0.9406116296326583	CMP
C1qtnf6	0.11991021	0.13440602	0.9048875863568765	0.9421599604001984	CMP
Atp13a3	0.1197367	0.0662162	0.905030504	0.9421599604001984	CMP
Thap3	0.11326737	0.123757444	0.9101356437031471	0.9471888137574068	CMP
Zkscan1	0.1070866	0.087093204	0.9150240121810471	0.9496986063268552	CMP
B230219D22Rik	0.10584259	0.05356466	0.9160063359425314	0.9504323106848094	CMP
Arl6ip1	0.104592346	0.035484154	0.9169931225588819	0.9508843948169174	CMP
Etfdh	0.103333846	0.05129026	0.9179874546978972	0.9511233776589157	CMP
Def6	0.10242514	0.041345753	0.9187075131502248	0.9511233776589157	CMP
Ece1	0.10189079	0.0934783	0.9191279591481358	0.9511233776589157	CMP
Gtpbp1	0.099579744	0.039277975	0.9209588765391789	0.9523391031664846	CMP
Isg15	0.09933108	0.09127842	0.9211555857344902	0.9523391031664846	CMP
Zdhhc9	0.092617996	0.07021784	0.926466511	0.9552542365868286	CMP
Mfap3	0.090701506	0.07026007	0.9279844198805907	0.9565335224037987	CMP
2410006H16Rik	0.09034471	0.031784337	0.9282673085729561	0.9565394093416756	CMP
Ggh	0.089893766	0.10077819	0.9286260215164344	0.9566234030606613	CMP
Dhrs3	0.08649699	0.09562061	0.9313155770014994	0.9591077458168231	CMP
Pdcd6ip	0.0859883	0.030582624	0.9317183019402101	0.959236235	CMP
Gxylt1	0.085404076	0.058057033	0.9321783433255453	0.9594236393726384	CMP
Sla	0.08390561	0.09111986	0.9333670006733612	0.9597882953884891	CMP
Klk8	0.0769477	0.07325399	0.9388806129497344	0.9634746635133631	CMP
Arhgef2	0.0769159	0.03167219	0.9389061991873195	0.9634746635133631	CMP
D6Mm5e	0.075359136	0.082528405	0.9401431885129814	0.9644572364917654	CMP
Secisbp2	0.07433445	0.04320851	0.9409522350172046	0.9650003456298285	CMP
Dennd3	0.07363031	0.11251821	0.9415093514011024	0.9652848400728473	CMP
Sh3tc1	0.07031598	0.106951885	0.9441395336017291	0.9672216503646229	CMP
Limd1	0.067530796	0.03188246	0.9463497541463763	0.9683973733943112	CMP
Dnajb3	0.06700776	0.10178775	0.9467649287294484	0.9683973733943112	CMP
Prdm2	0.06670493	0.041829497	0.9470036023320574	0.9683973733943112	CMP
Prpsap1	0.06625841	0.02294488	0.9473579398743083	0.9684041026381037	CMP
Dnttip2	0.06515319	0.030437205	0.948235869	0.9685548289395899	CMP
Cggbp1	0.06360767	0.023557076	0.9494599157869861	0.9694041921245234	CMP
Litaf	0.060065202	0.046297107	0.9522722286092222	0.9710727128776877	CMP
Dtx3	0.058173202	0.05153029	0.9537745276318174	0.9713790672785098	CMP
Wdr1	0.057980694	0.024136418	0.9539274584198405	0.9713790672785098	CMP
Dopey2	0.048851665	0.036736377	0.9611750343333209	0.9772043230042611	CMP
Pam	0.046440843	0.052082047	0.9630888028886921	0.9783188169236268	CMP
Pkib	0.0461815	0.06940398	0.9632939263710472	0.9783188169236268	CMP
Rnf216	0.045010705	0.017600663	0.9642250648583021	0.9788819815068549	CMP
Diap2	0.043082763	0.06458858	0.9657570086707177	0.9789165223273237	CMP
AK081796	0.04292812	0.033094525	0.9658780877288777	0.9789165223273237	CMP
Plod1	0.04184103	0.049002863	0.9667427665595841	0.9789165223273237	CMP
Arid2	0.04157832	0.017716574	0.9669514071125737	0.9789165223273237	CMP
Phf13	0.041155994	0.061729945	0.9672863926792739	0.9789165223273237	CMP
Chd6	0.038848665	0.02424686	0.9691190966304173	0.9801963664922538	CMP
Aim2	0.037549227	0.04198429	0.9701502727203197	0.9807246295431128	CMP
Lrp5	0.03201763	0.028248377	0.9745475723115584	0.9839566038757133	CMP
Fam69b	0.031088622	0.021593299	0.975285038	0.9841253407657808	CMP
Tbl1xr1	0.028877812	0.013462375	0.9770430216100925	0.985333809	CMP
Lmnb2	0.028826771	0.01295061	0.9770832544180936	0.985333809	CMP
Ywhaq	0.028145943	0.011886515	0.9776247349939109	0.985333809	CMP
Fam53b	0.024679245	0.012135446	0.9803800473087068	0.9872427137456267	CMP
Tmem8	0.024589706	0.019187203	0.9804515984204341	0.9872427137456267	CMP
Il6st	0.024557415	0.025907792	0.9804766266481953	0.9872427137456267	CMP
Sri	0.02432352	0.009265177	0.9806630028165773	0.9872427137456267	CMP
2610018G03Rik	0.021077547	0.014351044	0.9832426169361491	0.9893917720185003	CMP
Mras	0.020915862	0.030995708	0.9833711324321808	0.9893917720185003	CMP
Twf2	0.019164726	0.007665584	0.9847628547959792	0.990503239	CMP
Pik3cg	0.017880645	0.019525899	0.9857843302267439	0.9909530217339043	CMP
Hspa2	0.017492536	0.025911208	0.9860927778735963	0.9909744252888121	CMP
Sec61b	0.016532427	0.003908608	0.986855944	0.9914526530046728	CMP
Gypc	0.015626673	0.007282918	0.9875758530182766	0.9917437166195172	CMP
Fgd2	0.015445018	0.013595902	0.9877204155378965	0.9917437166195172	CMP
Fis1	0.014118811	0.004468739	0.9887748900765785	0.9925137131047913	CMP
C230052I12Rik	0.011003342	0.016227655	0.9912512622038465	0.9943207214145487	CMP
H3f3a	0.010767185	0.002603101	0.9914394675130287	0.9943207214145487	CMP
Usp34	0.008341364	0.005532819	0.9933681895777156	0.9948866928130743	CMP
Rcor2	0.00824339	0.012195789	0.9934452458515949	0.9948866928130743	CMP
Gcat	0.007564542	0.007115494	0.9939856298485938	0.9951390799557579	CMP
Tbc1d16	0.005568723	0.008202595	0.9955723959391864	0.9961497066935728	CMP
Nfkb1	0.001529415	0.000580006	0.9987839708121145	0.9987839708121145	CMP
Kctd14	-0.003734607	-0.003879674	0.9970306767901569	0.9973196711892265	CMP
Tmem184b	-0.005971137	-0.006448941	0.9952525015978588	0.996118441	CMP
Fam105a	-0.00836416	-0.007111718	0.9933497958908428	0.9948866928130743	CMP
Herc1	-0.009875963	-0.006249272	0.9921479655417165	0.9944532759466929	CMP
Ncf4	-0.01016867	-0.005109662	0.9919150356678101	0.9944532759466929	CMP
Bcl3	-0.01204389	-0.012679718	0.9904243059818669	0.9938802791344643	CMP
Stau2	-0.018293299	-0.026767995	0.9854540173847124	0.9909096194623085	CMP
AK202301	-0.028283445	-0.010268966	0.9775154702217532	0.985333809	CMP
Gas5	-0.031620022	-0.015821954	0.9748628054800659	0.9839869966983643	CMP
Abcb9	-0.034504607	-0.049744755	0.9725723242625357	0.9822496608223619	CMP
Hdac6	-0.03606059	-0.031468656	0.971334409	0.9812866062826434	CMP
Mll3	-0.036416713	-0.019729154	0.9710521884715655	0.9812866062826434	CMP
Ccdc69	-0.037476763	-0.04085764	0.970209761	0.9807246295431128	CMP
Dusp23	-0.040494483	-0.02485361	0.967811077	0.9791603708619719	CMP
Tnfrsf21	-0.041429833	-0.028475001	0.9670682724361597	0.9789165223273237	CMP
Ms4a6b	-0.04145581	-0.059653718	0.9670477361485708	0.9789165223273237	CMP
Tnfsf14	-0.04166258	-0.042693555	0.9668818195681612	0.9789165223273237	CMP
Ppm1m	-0.042063255	-0.030640801	0.9665654621620672	0.9789165223273237	CMP
Adk	-0.04247257	-0.024347689	0.9662411394650778	0.9789165223273237	CMP
Slc25a1	-0.044770397	-0.015798802	0.9644157453269506	0.9788819815068549	CMP
Mctp1	-0.048050247	-0.0693602	0.9618046260203718	0.9773815560648713	CMP
Gdpd1	-0.048635017	-0.069566265	0.9613470520427315	0.9772043230042611	CMP
Fam20c	-0.050244506	-0.07200362	0.9600674514683804	0.9764788608951903	CMP
Ormdl3	-0.050984316	-0.02818922	0.9594809412095306	0.9761700259770313	CMP
Fam158a	-0.054962497	-0.057352643	0.9563238292648656	0.9732449232654236	CMP
Ankrd13a	-0.056387924	-0.013582643	0.9551916926653404	0.9723795077840973	CMP
Arap2	-0.058399264	-0.083368234	0.9535926513199686	0.9713790672785098	CMP
Fam109b	-0.05852549	-0.059939943	0.9534939739132933	0.9713790672785098	CMP
Tns3	-0.059773825	-0.060949247	0.952501053	0.9710727128776877	CMP
Npl	-0.059801728	-0.051929377	0.952480023	0.9710727128776877	CMP
Aes	-0.06080721	-0.0162364	0.9516838658617572	0.9710727128776877	CMP
Huwe1	-0.06317277	-0.02541501	0.9498059856696328	0.9694707058698323	CMP
Mtmr14	-0.06500955	-0.04769022	0.9483473680054693	0.9685548289395899	CMP
Acot7	-0.065612406	-0.0241155	0.9478700293307083	0.9685548289395899	CMP
Lpar2	-0.0666193	-0.074581765	0.9470707433224573	0.9683973733943112	CMP
Micall2	-0.06918261	-0.056263257	0.9450362611451517	0.967463701	CMP
Agpat4	-0.069839954	-0.099179044	0.9445195484580642	0.9672216503646229	CMP
AK185715	-0.06993178	-0.09945125	0.9444456111201496	0.9672216503646229	CMP
4930534B04Rik	-0.07176894	-0.041925184	0.9429874482811952	0.9665131226665888	CMP
Kcc1	-0.07704059	-0.07812521	0.9388094229179241	0.9634746635133631	CMP
Lta4h	-0.07780058	-0.030742409	0.9382050044080019	0.9634746635133631	CMP
Ube2q1	-0.078395404	-0.03279198	0.9377335806203064	0.9634172630904071	CMP
Gstt3	-0.08158136	-0.11571056	0.935199459	0.9610998604280911	CMP
Klhdc2	-0.08307429	-0.04461462	0.9340251909800621	0.9601790092559411	CMP
Casp3	-0.08402652	-0.04512301	0.9332705480309278	0.9597882953884891	CMP
Sypl	-0.08502007	-0.063460514	0.9324826117623997	0.9594506539034111	CMP
Slc36a1	-0.09422858	-0.09499798	0.9251911331738285	0.9542243277294926	CMP
Dync1i2	-0.09456777	-0.041564364	0.9249245308495577	0.9542243277294926	CMP
Adrbk1	-0.09599707	-0.030096183	0.9237910061684312	0.9533501083394905	CMP
Akap9	-0.09640951	-0.048330713	0.9234635436632158	0.9532972447447675	CMP
Capn3	-0.096657984	-0.08011685	0.9232648200600201	0.9532972447447675	CMP
Glipr1	-0.09690512	-0.13605769	0.9230684723839033	0.9532972447447675	CMP
Sec24d	-0.097372964	-0.072065	0.9227043828856241	0.9532972447447675	CMP
Trim8	-0.09835917	-0.052515633	0.9219246244959095	0.9528487209150595	CMP
Pip4k2a	-0.10103366	-0.054269504	0.9198087686616427	0.9515168047515974	CMP
Vav1	-0.10186037	-0.040521953	0.9191528439560951	0.9511233776589157	CMP
Specc1l	-0.10280009	-0.06364794	0.9184112925937504	0.9511233776589157	CMP
Gsto1	-0.103015505	-0.0265638	0.9182404434689369	0.9511233776589157	CMP
Tacc1	-0.10321955	-0.033590704	0.9180787053952322	0.9511233776589157	CMP
Cdc42se1	-0.105475225	-0.03880509	0.9162956001074742	0.9504466834898989	CMP
Shisa5	-0.107707776	-0.05595003	0.9145315191163274	0.9494730061583773	CMP
Eif3f	-0.108418025	-0.023234898	0.9139709880388063	0.9491766114119532	CMP
Slc35b4	-0.1095643	-0.09656571	0.9130614822408069	0.9485175121050645	CMP
Fnbp1l	-0.10969011	-0.15345252	0.9129551286116184	0.9485175121050645	CMP
Galnt2	-0.111062005	-0.05053313	0.9118800716985018	0.947860882	CMP
Zfp259	-0.11194474	-0.04807201	0.9111846465103451	0.9474233850880388	CMP
Mcph1	-0.11229735	-0.06392789	0.9109037324358138	0.947416751	CMP
Galnt1	-0.11269461	-0.050586738	0.9105891025521619	0.9473750355464307	CMP
Tnk2	-0.122312024	-0.0681868	0.902998067	0.9406116296326583	CMP
Ripk3	-0.12483844	-0.058408715	0.9010032102450911	0.939100598	CMP
P2ry2	-0.12522519	-0.17362495	0.9006988087357697	0.9390669453012511	CMP
Ctsz	-0.12672001	-0.11133815	0.8995207596567385	0.9384057259901465	CMP
Sqstm1	-0.12966822	-0.052374113	0.8971947750675707	0.9362622221826994	CMP
Rnf13	-0.13	-0.17975888	0.8969311929240842	0.9362622221826994	CMP
2210020M01Rik	-0.13899493	-0.08590671	0.8898439391125887	0.9305610405689526	CMP
Irgm1	-0.14006442	-0.11774961	0.8890043145708747	0.9302467827726163	CMP
Afap1	-0.14544214	-0.1437165	0.8847677038985132	0.9266565542196569	CMP
Arf4	-0.1476116	-0.06378682	0.8830652848795386	0.9254352560337952	CMP
Lrwd1	-0.14827201	-0.06388396	0.882549773	0.9254059774808264	CMP
Atp8b4	-0.15318462	-0.088255405	0.8786832242471376	0.9222432502666885	CMP
Atp6v0d1	-0.15330292	-0.061324924	0.8785935981464821	0.9222432502666885	CMP
Gna15	-0.15347624	-0.059271388	0.8784560483768539	0.9222432502666885	CMP
Snord49b	-0.15991108	-0.21770911	0.873399241	0.9180934453474124	CMP
Gpr171	-0.16009061	-0.21884517	0.8732631554554076	0.9180934453474124	CMP
Pitpna	-0.16195968	-0.053635493	0.8717960776424944	0.917246422	CMP
9030617O03Rik	-0.16241094	-0.22100693	0.8714397123339176	0.9171510970614057	CMP
AK046417	-0.16801615	-0.16646123	0.867046457	0.9128057730579597	CMP
1600014C10Rik	-0.16984554	-0.1134274	0.8656136745469549	0.9115754625759969	CMP
Zfp326	-0.17363067	-0.1089925	0.8626490682354903	0.9094781109500509	CMP
Zfp507	-0.1757623	-0.14347835	0.8609801183142912	0.9086368159946847	CMP
Foxred2	-0.17579709	-0.1527225	0.8609508487798285	0.9086368159946847	CMP
Tmc8	-0.1765308	-0.23888762	0.8603812302998011	0.9086368159946847	CMP
Lyz1	-0.17850597	-0.10328212	0.8588298812737365	0.9085904108754337	CMP
Hexa	-0.17896283	-0.06265345	0.8584727097235372	0.9085773894013881	CMP
Prkar2b	-0.17998034	-0.09176337	0.8576812558348131	0.9084175375250184	CMP
Mycbp2	-0.18533716	-0.08725636	0.8534893042553826	0.9051602916365474	CMP
Fchsd2	-0.18545868	-0.16258729	0.8533948029703261	0.9051602916365474	CMP
Fgl2	-0.18777013	-0.25313684	0.8515789594732169	0.9042060329467128	CMP
Ctnna1	-0.19262195	-0.10081438	0.8478042954288582	0.9006512965082347	CMP
1810027O10Rik	-0.19309299	-0.059595544	0.8474363822772676	0.9006512965082347	CMP
Eef2	-0.19337548	-0.02314866	0.8472153394428842	0.9006512965082347	CMP
Atg4b	-0.1950187	-0.0817411	0.8459312077842227	0.8996328499424815	CMP
Ggta1	-0.1968313	-0.19318238	0.8445208801657564	0.8989640831129011	CMP
Cbr1	-0.199034	-0.08790084	0.8428031784525781	0.898243906	CMP
Myeov2	-0.19973634	-0.063741	0.8422587288483954	0.8982288185564973	CMP
Tcf25	-0.20081824	-0.05743998	0.8414153402640204	0.8982288185564973	CMP
Psen2	-0.20151587	-0.081724785	0.840870827	0.8982288185564973	CMP
Pdia4	-0.20569175	-0.091697454	0.8376158259786153	0.8957583561983891	CMP
Cand1	-0.20613584	-0.12951806	0.8372740076187863	0.8957583561983891	CMP
N4bp2l1	-0.20836687	-0.17272119	0.8355384081050623	0.8946456861218026	CMP
Mgat4a	-0.20976456	-0.2802909	0.834451572	0.8937592726103905	CMP
Plxnc1	-0.20989278	-0.12577048	0.8343489951627966	0.8937592726103905	CMP
Aldh1b1	-0.21137717	-0.2823905	0.833198685	0.8932490402571398	CMP
Sp100	-0.21176933	-0.18057765	0.8328896814909948	0.8932490402571398	CMP
Acss2	-0.21605685	-0.17779894	0.8295606139407712	0.8904552655395338	CMP
Mobkl2a	-0.21880022	-0.09632818	0.8274302822210784	0.8887214142374545	CMP
Pdia5	-0.21947517	-0.14070213	0.8268972215821202	0.888702059	CMP
AK210533	-0.22181708	-0.077169664	0.8250935593161689	0.8873162583982858	CMP
Atp5h	-0.22512369	-0.058745787	0.8225312162967152	0.8853884053150232	CMP
Kif17	-0.2265437	-0.13706186	0.8214212479006009	0.8847455451014276	CMP
Prkaa1	-0.22757962	-0.22499952	0.820626383	0.8841653594294562	CMP
slc43a2	-0.22801268	-0.22325861	0.8202832848932973	0.8840717102332195	CMP
Was	-0.22901091	-0.09528949	0.8195181889286115	0.8835230459208492	CMP
Rnpep	-0.23227413	-0.080318026	0.8169874735987862	0.8818915649729646	CMP
Edem1	-0.23523039	-0.13331865	0.8147046325982896	0.8797076617949617	CMP
Dnpep	-0.23569079	-0.107964404	0.8143488979152607	0.8795987626621485	CMP
Srgap2	-0.23660055	-0.19694525	0.8136462045534252	0.8793902448837677	CMP
Numa1	-0.2411878	-0.10157427	0.8101002086589707	0.8766559485989677	CMP
Bst2	-0.24456777	-0.08567247	0.8074946168835915	0.8746591094994582	CMP
Gm1966	-0.24636559	-0.24349216	0.8060879147475541	0.8734095427924048	CMP
Rap1b	-0.24804577	-0.11831848	0.804811582	0.8724655652726714	CMP
Slc2a1	-0.2528927	-0.24330689	0.8010740788991109	0.8698888125490345	CMP
Pfkfb3	-0.25297	-0.24388836	0.8010043665856236	0.8698888125490345	CMP
Slc24a6	-0.25596014	-0.33590728	0.798722013	0.8683074428519524	CMP
Ppfia4	-0.25706527	-0.33673516	0.7978574041733432	0.8677882957440565	CMP
Top2b	-0.2580824	-0.121923015	0.7970897820809284	0.8674729857966836	CMP
Etv6	-0.2597258	-0.09669785	0.7958199068776592	0.8663641951529344	CMP
Rps20	-0.26317877	-0.050285067	0.7931856361238905	0.8640415499569274	CMP
Nags	-0.26433572	-0.3444191	0.7922906954196823	0.8633391821576646	CMP
Tsc22d4	-0.26452735	-0.07901872	0.7921387373975939	0.8633391821576646	CMP
Prssl1	-0.26724455	-0.17074911	0.7900420848000809	0.8617051942620351	CMP
Dbnl	-0.2673282	-0.09632238	0.7899918653029054	0.8617051942620351	CMP
Ppox	-0.2684321	-0.14378807	0.7891427517122529	0.8612687021375663	CMP
Rplp2	-0.26921415	-0.049121205	0.7885530575800173	0.8611698106672909	CMP
Plaur	-0.27301726	-0.3550074	0.7856198778774928	0.858238113	CMP
Vps72	-0.2775906	-0.14633109	0.7821364863086593	0.8549740304881797	CMP
Capg	-0.28022805	-0.11669088	0.7801112355302953	0.853571298	CMP
Trip12	-0.28064042	-0.1603393	0.7798027324614404	0.8535043544955379	CMP
Ncoa2	-0.28116277	-0.18117702	0.7793929222134366	0.8535043544955379	CMP
Acot13	-0.2811929	-0.1588838	0.7793796507151238	0.8535043544955379	CMP
Psme1	-0.28191516	-0.08843566	0.7788254766440262	0.8535043544955379	CMP
Rasal3	-0.2826334	-0.23147178	0.7782744423035943	0.8534557039687651	CMP
Prnd	-0.2833806	-0.36676043	0.7776937826034043	0.853090033	CMP
Gadd45a	-0.28344536	-0.17016675	0.7776580227526991	0.853090033	CMP
Tbc1d5	-0.28373057	-0.16464517	0.7774366297807493	0.853090033	CMP
Nsf	-0.2844995	-0.121528596	0.7768545421556596	0.8529828269103346	CMP
Vps13c	-0.28674302	-0.23625228	0.7751479404721228	0.8513933498126002	CMP
Kiaa0028	-0.28746518	-0.10185886	0.7745843415578446	0.8513933498126002	CMP
Magt1	-0.28865993	-0.12261963	0.7736819169092648	0.851124098	CMP
Znhit1	-0.29179534	-0.11834689	0.7712940701015095	0.8493094562604688	CMP
Gpi1	-0.297142	-0.07284937	0.7672196564991274	0.846984976	CMP
Nudt3	-0.29737797	-0.10269323	0.7670449745700062	0.846984976	CMP
2310005E10Rik	-0.2988957	-0.2426995	0.7658836407740295	0.8465933517973017	CMP
Mmgt2	-0.30180478	-0.264263	0.7636698845108694	0.8454732514041313	CMP
Ramp1	-0.30259436	-0.083530165	0.7630716182114722	0.8451091638150804	CMP
8430427H17Rik	-0.3058352	-0.39306247	0.7606066390917119	0.8431909770335683	CMP
Xpnpep1	-0.3154347	-0.10705901	0.7533527425123158	0.8354178388206946	CMP
Nucb2	-0.31731436	-0.2201142	0.7519221815485178	0.8343676683356703	CMP
Tnks2	-0.31885445	-0.25333995	0.7507733948142261	0.8333608830826292	CMP
Bcl2l1	-0.31976205	-0.2627003	0.7500682151110751	0.8328460136255856	CMP
Gabpb2	-0.32061523	-0.15348692	0.749437814	0.832699923	CMP
1110059E24Rik	-0.32401425	-0.31651458	0.7468646057140247	0.8306251222427004	CMP
Nusap1	-0.32413548	-0.2236233	0.7467779241773866	0.8306251222427004	CMP
Mrpl47	-0.32426432	-0.30475795	0.746678554	0.8306251222427004	CMP
AK152437	-0.32529187	-0.11306245	0.7459143314067676	0.8303710831241145	CMP
Tubb6	-0.3264615	-0.41581354	0.7450241517432362	0.8296477404536651	CMP
Apip	-0.32677263	-0.19286893	0.7448043672661231	0.8296477404536651	CMP
Tpm1	-0.3296497	-0.1421261	0.7426294657465993	0.828134023	CMP
1700020L24Rik	-0.33285004	-0.19552694	0.7402169516651734	0.8258935338495033	CMP
Dmwd	-0.3356265	-0.23661916	0.7381330313573559	0.8238347642995586	CMP
Arl11	-0.33630326	-0.24922898	0.7376289465785564	0.8235384971344542	CMP
Cd59a	-0.33688965	-0.3323694	0.7371528832091989	0.8232733333187525	CMP
Myo5b	-0.33790636	-0.20093693	0.7364120094116932	0.822978577	CMP
Vopp1	-0.338831	-0.43011865	0.7356963806258712	0.8224451602008038	CMP
Emilin1	-0.34395862	-0.13382965	0.7318757856711127	0.8184391887073914	CMP
Birc3	-0.3472275	-0.4396394	0.7294181464172371	0.8159552749711135	CMP
Ms4a6c	-0.35468885	-0.2502375	0.7238633021191854	0.8113640101771037	CMP
Eif4g3	-0.36124286	-0.14279458	0.7189829755694286	0.8071019899825619	CMP
Cul9	-0.36426795	-0.458955	0.7166947674057885	0.8056396229046828	CMP
Naprt1	-0.36483714	-0.45857775	0.716289514	0.8054464366003176	CMP
Atpase6	-0.3656278	-0.14574648	0.7157167862730074	0.8054464366003176	CMP
Uhrf1bp1	-0.3669597	-0.25338274	0.7147367706270182	0.8050119436794516	CMP
Erp44	-0.36758703	-0.17568254	0.7142745052253676	0.8048819442687708	CMP
Prkaca	-0.36776355	-0.17510803	0.7141437229906633	0.8048819442687708	CMP
Tns1	-0.36978805	-0.24614316	0.7126453675361719	0.8039683436964136	CMP
Myo7a	-0.3722194	-0.3510742	0.7108258597042467	0.8024403146350525	CMP
Cd99l2	-0.37478507	-0.35129622	0.7089367633885783	0.8008316760896836	CMP
Fam117a	-0.3756268	-0.13336967	0.7083055346767171	0.8003806156415687	CMP
Vps35	-0.37704325	-0.24149647	0.7072627599780776	0.7997371437537381	CMP
Tpp1	-0.37712517	-0.18886486	0.7071960692404085	0.7997371437537381	CMP
Ugdh	-0.37761208	-0.3793502	0.7068206634061956	0.7997371437537381	CMP
Cep350	-0.37765765	-0.22923897	0.7068008238187097	0.7997371437537381	CMP
Ogfrl1	-0.38261896	-0.13469134	0.7031412782365103	0.796893449	CMP
Pnpla2	-0.3854796	-0.1684953	0.7010268649105464	0.795298987	CMP
Chst12	-0.3871502	-0.16323395	0.6997919340280988	0.7946633643734679	CMP
Mutyh	-0.38931537	-0.48447013	0.6981757492640843	0.7933501846263928	CMP
Tmc6	-0.38994786	-0.21290195	0.6977394230795084	0.7931155299892568	CMP
0610007L01Rik	-0.39304984	-0.16394162	0.6954572810763253	0.7918144060491275	CMP
Cic	-0.39393774	-0.18737577	0.6947992242097485	0.7915985878995847	CMP
Dnajc3	-0.39450732	-0.15190881	0.6943841914351154	0.7913870028542217	CMP
Sgms2	-0.3950979	-0.49017748	0.6939340180568931	0.7913870028542217	CMP
Pla2g16	-0.39844736	-0.19972956	0.6914949606678928	0.7893976544045314	CMP
Acox3	-0.40316275	-0.3741837	0.6880099993094348	0.7859392610449717	CMP
Narf	-0.4044827	-0.2604967	0.6870638905573369	0.7851184803466698	CMP
Usp25	-0.40752482	-0.18599391	0.684840574	0.7831084925497641	CMP
Slc25a13	-0.4077486	-0.3984213	0.6846838669124364	0.7831084925497641	CMP
Rasa2	-0.40959877	-0.28829053	0.6833016480837765	0.7821140920521104	CMP
Dlgap5	-0.41266963	-0.19944975	0.6810857671266284	0.7800952480431446	CMP
G3bp2	-0.41372806	-0.13982078	0.6803127697901904	0.7794685818545641	CMP
Clybl	-0.41801527	-0.33090845	0.6771927254997221	0.7761514764860648	CMP
Ctsc	-0.41913918	-0.3401644	0.6763677917687594	0.7757212527065432	CMP
Sfpi1	-0.42181054	-0.16335651	0.674421211	0.7740031921003349	CMP
Acpl2	-0.42186952	-0.29390582	0.6743585441999829	0.7740031921003349	CMP
Dap	-0.4257896	-0.14151779	0.6715446549756142	0.7719855444106745	CMP
Pfdn5	-0.43434873	-0.13284335	0.6653501499389027	0.7661405964094606	CMP
Rab3d	-0.43579292	-0.25318354	0.6642928321793367	0.7651784258514321	CMP
2610029I01Rik	-0.4378918	-0.41165903	0.6627908971300801	0.7637033008333577	CMP
Slmap	-0.4384892	-0.285819	0.6623527804754463	0.7637033008333577	CMP
Sorl1	-0.4471142	-0.27768707	0.6561244116861087	0.7580466503946304	CMP
Casp6	-0.45095295	-0.23753957	0.6533793427570764	0.7553809419948646	CMP
Tram1	-0.45215303	-0.17356867	0.652528909	0.754650558	CMP
Rbpms	-0.45619878	-0.3603822	0.6495810293499322	0.7519973607133902	CMP
Anapc2	-0.45649895	-0.17352639	0.6494127760536139	0.7519973607133902	CMP
Egln3	-0.4614018	-0.378736	0.6459086591073927	0.7492540445645756	CMP
Usp1	-0.46144354	-0.16694315	0.6458929265339737	0.7492540445645756	CMP
Actr3	-0.46407023	-0.23476918	0.6440028337783048	0.7476232205023091	CMP
Ero1lb	-0.46436763	-0.5619002	0.6437575395322626	0.7476232205023091	CMP
Pigq	-0.46535197	-0.4271393	0.6430800978480394	0.7474804370742958	CMP
Lrmp	-0.4672804	-0.5653627	0.6417216780106696	0.7464042840629662	CMP
Rnaset2a	-0.46888626	-0.17271028	0.6405709289990769	0.74556839	CMP
Wls	-0.47046655	-0.424162	0.6394265650736047	0.7444962024923781	CMP
Zfand3	-0.47068605	-0.3688217	0.6392947735475988	0.7444962024923781	CMP
Lfng	-0.47356385	-0.57196856	0.6372516142733062	0.7434602166521906	CMP
Hoxa7	-0.47794127	-0.3623441	0.6341006053741916	0.74028457	CMP
Gapt	-0.48380902	-0.5821099	0.6299490538859398	0.7364833463936558	CMP
4930473A06Rik	-0.48688224	-0.5848909	0.6278081507887714	0.7344291282617119	CMP
Rps10	-0.4878762	-0.12244592	0.6271397501919811	0.7341449382335572	CMP
Pon2	-0.48932374	-0.21930982	0.6261166541345777	0.7331959869081872	CMP
Srsf1	-0.49235523	-0.19322386	0.6239775102335285	0.7309390318451823	CMP
1810031K17Rik	-0.49458015	-0.1960709	0.6224154716733084	0.7300599129013938	CMP
Tcfe3	-0.49578583	-0.29080775	0.6215593093337013	0.7293441606632449	CMP
Adap1	-0.49625152	-0.2646036	0.6212335315729578	0.7292098358701623	CMP
Mir142	-0.4975673	-0.59634554	0.6202981020336884	0.7286074711090057	CMP
Higd2a	-0.49892154	-0.16863105	0.6193752704220423	0.7277712149221887	CMP
Cnnm4	-0.5007038	-0.598465	0.6181112998599623	0.7265334113817199	CMP
Nrg2	-0.5022235	-0.59925145	0.6170322312466265	0.72587272	CMP
Tspan32	-0.5085614	-0.19993664	0.6126160707209309	0.722535222	CMP
Psap	-0.5088256	-0.22009858	0.6124411338420719	0.722535222	CMP
Tmem205	-0.5090342	-0.25180754	0.6122854298228022	0.722535222	CMP
Calm2	-0.5092509	-0.1575204	0.6121505197246517	0.722535222	CMP
Frat2	-0.5092772	-0.3140892	0.6121264061368843	0.722535222	CMP
Fmr1	-0.51088613	-0.29585725	0.611004237	0.7221258492841505	CMP
Sigmar1	-0.5119037	-0.22117446	0.6102986562206538	0.7217754155645909	CMP
Eltd1	-0.51378447	-0.3122523	0.6089504479170975	0.7204278353657537	CMP
Impa2	-0.51395726	-0.21549384	0.6088620806247391	0.7204278353657537	CMP
Isg20l2	-0.51523477	-0.2433419	0.6079831303916359	0.7200239474885158	CMP
Nfya	-0.51778114	-0.18714999	0.6062022017138309	0.7184078977041313	CMP
AK051928	-0.51841205	-0.32005447	0.6057732433794267	0.7181461569571974	CMP
Dnmt3a	-0.5188894	-0.22846101	0.6054375134216288	0.7179947968446876	CMP
Ficd	-0.5199368	-0.61811495	0.6046398113565538	0.7172952866935259	CMP
Ranbp2	-0.5212818	-0.49336094	0.603784191	0.7167730451916658	CMP
Svip	-0.52325463	-0.2944784	0.6024082557668742	0.715631976	CMP
Mical1	-0.5242452	-0.62168866	0.6016830275393201	0.7150165730159069	CMP
Rnf144a	-0.52487445	-0.46735382	0.6012704014214922	0.7147723580108749	CMP
Setd1a	-0.5266591	-0.23015954	0.60006537	0.7135856621317721	CMP
Anapc1	-0.52672696	-0.21133053	0.6000257423042246	0.7135856621317721	CMP
Grb10	-0.5315669	-0.31133553	0.5966562119783169	0.710756157	CMP
Zcchc6	-0.535534	-0.22421868	0.5939378468449296	0.7084962009892333	CMP
Tnrc6b	-0.535639	-0.2721506	0.5938675311836847	0.7084962009892333	CMP
Grn	-0.53580934	-0.19952053	0.5937321691549701	0.7084962009892333	CMP
Ldlrad3	-0.5375028	-0.63600075	0.5925008212508334	0.7077605864093548	CMP
Gm14005	-0.53793126	-0.63567317	0.592230103	0.707682163	CMP
Gas7	-0.5385302	-0.6362602	0.5918076013972926	0.7074222488472659	CMP
Abcc4	-0.5388786	-0.3056017	0.5916419104999812	0.7074222488472659	CMP
Robld3	-0.5397595	-0.21941277	0.591050267	0.7072518968887479	CMP
Pkm2	-0.5406827	-0.13871288	0.5903656959635823	0.7066777720327169	CMP
Clec12a	-0.54089546	-0.63829195	0.5902118382774417	0.7066777720327169	CMP
Tfdp2	-0.54344034	-0.33036956	0.5885183863971706	0.7054452766434997	CMP
Tprkb	-0.5446672	-0.33875158	0.5876829907299648	0.7049336117515149	CMP
Ppp2r1b	-0.5496148	-0.3311906	0.5842891597357158	0.7020828308662798	CMP
Ypel5	-0.55009174	-0.646962	0.5839066110422569	0.7019859784376242	CMP
Atp11a	-0.55293906	-0.48830977	0.5819916509960213	0.7002974852117398	CMP
Car9	-0.55362725	-0.6510172	0.5814779905048477	0.7001676710510222	CMP
2010002N04Rik	-0.55578256	-0.4937106	0.5800345316250808	0.6991614280957575	CMP
Rsbn1	-0.556701	-0.3139309	0.5794757950603491	0.6991614280957575	CMP
Pdcd4	-0.55848026	-0.27939728	0.5782524797556341	0.6989664825347437	CMP
Elf1	-0.5596527	-0.23749943	0.5774606144375134	0.6986146599075196	CMP
Hyal2	-0.5605267	-0.33818987	0.5768642303447122	0.6985117399717902	CMP
Fcnb	-0.56109124	-0.65998894	0.5764532957006929	0.6982591517946968	CMP
Igtp	-0.5648667	-0.42390072	0.5739291454119828	0.6959344626903559	CMP
Cdk2ap2	-0.56696343	-0.2075196	0.5725232716002857	0.6947179361085042	CMP
Mbp	-0.56832474	-0.26175782	0.5715976734092967	0.693838752	CMP
Idh2	-0.5696713	-0.16814265	0.5706920594380809	0.6931753685926307	CMP
Nhlrc2	-0.57527983	-0.35675654	0.5669141594767966	0.689609011	CMP
Kcnip3	-0.576039	-0.6714804	0.5663928038167348	0.6892177595104203	CMP
Nxn	-0.5767109	-0.35049796	0.5659480418908279	0.6889194682769831	CMP
Fam134b	-0.5768147	-0.6725794	0.5658295635678887	0.6889194682769831	CMP
Plcl2	-0.57850164	-0.29267067	0.5647552673355309	0.6879528512442349	CMP
3110003A17Rik	-0.5799807	-0.24726832	0.5637429294847969	0.6872048214948902	CMP
Unc119b	-0.5820443	-0.3490235	0.5623416051027114	0.686011517	CMP
Fkbp2	-0.58561766	-0.2249226	0.5599843483524121	0.6840729154563449	CMP
D230014K01Rik	-0.59485596	-0.436421	0.5537892560756845	0.6779449176009887	CMP
Haao	-0.6000012	-0.69395643	0.550393184	0.6754647507063121	CMP
Ccdc88b	-0.6020568	-0.39406914	0.5490008046100698	0.6742355077257477	CMP
Tmem41a	-0.6093535	-0.3195859	0.544224697	0.6693226764217963	CMP
Rhbdd2	-0.6105471	-0.38630742	0.5434278417409187	0.6688970434407328	CMP
Sorbs1	-0.61398625	-0.70439076	0.5411442790690353	0.666484264	CMP
Herc2	-0.61633146	-0.3284168	0.5396227005502123	0.6648475328806793	CMP
Fam160a2	-0.61645645	-0.707152	0.5395183035159951	0.6648475328806793	CMP
Aldoa	-0.61840844	-0.14379725	0.5382887784116093	0.6639151444955195	CMP
Plscr1	-0.61960644	-0.40254694	0.5374663894481959	0.6631378298125578	CMP
Dio2	-0.621758	-0.71327174	0.5360276551144982	0.6621433206205838	CMP
Myst3	-0.62488323	-0.31075457	0.5340466868906728	0.6610455941390645	CMP
Cttn	-0.6277205	-0.7198203	0.5321722317083557	0.6591982669151241	CMP
Agfg2	-0.63007706	-0.42283204	0.5306601731830584	0.6577975063414994	CMP
Akr1a4	-0.63244313	-0.17138661	0.5291361157986176	0.6568520631730321	CMP
Mllt3	-0.63442284	-0.4311356	0.5278415044340015	0.6564190713890782	CMP
Fbxo5	-0.63506556	-0.386199	0.5274079765022102	0.6563595120480085	CMP
Mta2	-0.6381079	-0.24719499	0.5254527631916992	0.6541621521553225	CMP
Morf4l2	-0.63907444	-0.2958975	0.5248153031584695	0.6536043346084006	CMP
Smyd3	-0.6397027	-0.337726	0.5244000229217481	0.6533229166436653	CMP
Galnt11	-0.64231086	-0.7339375	0.5226286964885976	0.6516861293661879	CMP
Bdp1	-0.642343	-0.3938337	0.5227085500103182	0.6516861293661879	CMP
Ppic	-0.6433018	-0.55444133	0.5220357358104541	0.6516861293661879	CMP
Tmem70	-0.6434972	-0.35716972	0.5219677884880427	0.6516861293661879	CMP
Tmpo	-0.64364886	-0.2184559	0.5218662484842118	0.6516861293661879	CMP
Casp7	-0.6452186	-0.5570728	0.5208286928109429	0.6509887065883969	CMP
Pml	-0.64588815	-0.24983126	0.5204226944248349	0.6509887065883969	CMP
Ythdc1	-0.64615214	-0.2545174	0.5202487791824498	0.6509887065883969	CMP
Ckap2l	-0.6488952	-0.25367355	0.5184888538693438	0.649239853	CMP
Ing1	-0.6503065	-0.31789324	0.5175779445942161	0.6485698935347276	CMP
Gm15800	-0.65206826	-0.30748153	0.5164421811233348	0.6473817533805407	CMP
Tmem173	-0.6529954	-0.38347846	0.5158247735746297	0.6472999461366356	CMP
2210016F16Rik	-0.6548285	-0.27949712	0.5146763524482885	0.6461069815565819	CMP
Slc7a4	-0.6607082	-0.56963354	0.5108735364413822	0.6419975905425245	CMP
H2-D1	-0.6633942	-0.14970765	0.5092352373830225	0.6410553492130798	CMP
Srp9	-0.6661409	-0.24924834	0.5074712023973389	0.6398549943270795	CMP
Pik3r5	-0.66989696	-0.7566134	0.5050144317066652	0.637550811	CMP
Traf3ip3	-0.67043054	-0.5754638	0.504692035	0.6375154511803103	CMP
Slc30a7	-0.67325693	-0.6038667	0.5029613236367401	0.6360276760243275	CMP
Slc44a2	-0.67347604	-0.37301695	0.5028196350047538	0.6360276760243275	CMP
AK005678	-0.6752691	-0.43404752	0.501653982	0.6355388731626785	CMP
Asxl1	-0.678409	-0.5002759	0.49971452235633496	0.633314292	CMP
Stt3b	-0.6829677	-0.2549726	0.4968386454236752	0.6305958680975002	CMP
Mta3	-0.68432033	-0.28866202	0.4959736568420151	0.6299613874721363	CMP
Tprgl	-0.684375	-0.30013743	0.4959432051191366	0.6299613874721363	CMP
Adssl1	-0.68565196	-0.27955696	0.4951365415407114	0.6293935474913926	CMP
Slc25a38	-0.68644524	-0.3662546	0.4946600657642446	0.6293935474913926	CMP
Atp8a1	-0.68774825	-0.59568554	0.49383348252118153	0.6286312608559932	CMP
Arhgap17	-0.6912556	-0.4183126	0.49165230074277555	0.6267771169012881	CMP
Rfx2	-0.69161695	-0.61807686	0.49142406649616843	0.6267200493267839	CMP
Smarcc1	-0.69689023	-0.21580431	0.48814207122988995	0.6239178843756853	CMP
Syf2	-0.6984901	-0.2624339	0.4871410710206089	0.6233310478650802	CMP
Snx30	-0.7035595	-0.51662964	0.48394504123213566	0.6217105940435116	CMP
Man1a	-0.7042239	-0.5158861	0.4835519741496451	0.6215038595122627	CMP
Mrpl37	-0.70800954	-0.29708493	0.4812633778950739	0.6193665331332024	CMP
Cep55	-0.7106086	-0.79314476	0.47956160487837385	0.6177555425290289	CMP
Vprbp	-0.71286154	-0.40180978	0.47824921241544316	0.6162950082321488	CMP
Coro7	-0.7141111	-0.33375955	0.4774744507962895	0.6162519037793839	CMP
Rtp4	-0.71491593	-0.5241184	0.47693258321775645	0.6159784224118553	CMP
Tnfrsf1a	-0.71887386	-0.300326	0.4745472820677714	0.6131271697551026	CMP
Nenf	-0.7192942	-0.32055637	0.47429907774041313	0.6131271697551026	CMP
Ncf1	-0.72426003	-0.80574554	0.47126180974148524	0.6102530977177733	CMP
Snrnp200	-0.72622263	-0.221238	0.47007871761356157	0.6091782405123548	CMP
2900073G15Rik	-0.72641546	-0.19547428	0.46997309222661543	0.6091782405123548	CMP
Tcf19	-0.72857326	-0.4627316	0.46859226438529045	0.6083942454453113	CMP
Trim25	-0.7305809	-0.33635348	0.46742426275098703	0.6075635144081567	CMP
MRPL33	-0.7310551	-0.26910266	0.46713617750915126	0.6075261413306698	CMP
Hectd1	-0.7323574	-0.34800288	0.4663451058941136	0.6070754283065205	CMP
Sbno1	-0.7350856	-0.39684126	0.4646791474484392	0.6051349954130428	CMP
Incenp	-0.73880416	-0.3322312	0.4624550888350314	0.6029212359537942	CMP
Trmt61a	-0.7397289	-0.40965006	0.4618848543975984	0.6024053788836402	CMP
Lrrc58	-0.7406121	-0.14239001	0.46136985259661323	0.6021888658513284	CMP
Sbk1	-0.74294704	-0.62577426	0.4598855242010903	0.6011609636431677	CMP
Dhrs7	-0.74382097	-0.62726057	0.4593615277194515	0.6007035362485136	CMP
Ccar1	-0.74600875	-0.3049183	0.45810473960244724	0.5995143937686938	CMP
Tspan13	-0.74772936	-0.3857289	0.45708761711429813	0.5984102301447052	CMP
Taf1	-0.7483086	-0.38581544	0.4567061303866965	0.5981377062483831	CMP
Cd82	-0.7488628	-0.39003152	0.4564094702597392	0.5979761130851784	CMP
AK172428	-0.7491755	-0.22044843	0.4562278368896796	0.5979651595542288	CMP
Ywhaz	-0.7499721	-0.36643907	0.45572374296490026	0.5976074350842168	CMP
Cnot1	-0.75097454	-0.34947765	0.45511319562431907	0.5973545649235025	CMP
Prpf8	-0.7512351	-0.20612146	0.4549986200927013	0.5973545649235025	CMP
Bahcc1	-0.75142014	-0.63311106	0.45479287931510204	0.5973545649235025	CMP
Exoc6	-0.75146717	-0.44408885	0.4548359523509571	0.5973545649235025	CMP
Sirt2	-0.7515348	-0.288323	0.4547841690300033	0.5973545649235025	CMP
Psmb7	-0.752812	-0.43816587	0.45400310225122975	0.5973545649235025	CMP
Afmid	-0.7585291	-0.21747848	0.45064505450079606	0.5942591070241678	CMP
Slc25a12	-0.75888145	-0.28795224	0.45040729634439125	0.594173281	CMP
Fance	-0.75893575	-0.48835057	0.4503736832006523	0.594173281	CMP
Mapk6	-0.76013106	-0.64112484	0.4496365557496158	0.594064224	CMP
Cdc42	-0.7602699	-0.40149465	0.4495869295862489	0.594064224	CMP
Bzrap1	-0.76167786	-0.836724	0.44867939997629747	0.5937865975866892	CMP
Mrpl35	-0.7628245	-0.83775556	0.44808224396735874	0.5933736853151784	CMP
Stxbp3a	-0.7632146	-0.83573085	0.4478280635426797	0.5932647398409934	CMP
Rab18	-0.7639319	-0.4397003	0.44741293027237083	0.5930010393948758	CMP
Cdyl	-0.76492774	-0.4509863	0.44681602540277443	0.5926064964123653	CMP
BC003965	-0.7689164	-0.34160206	0.4444811651655053	0.5901540495223574	CMP
1110020G09Rik	-0.7690205	-0.48773196	0.4444103984398212	0.5901540495223574	CMP
Ostc	-0.7728449	-0.27187648	0.44216436005848114	0.5886995395686028	CMP
Treml2	-0.7794821	-0.35574377	0.4382256539221909	0.5839060740098382	CMP
Traf4	-0.781834	-0.6524973	0.43685746720927454	0.5825328900074214	CMP
Cdk13	-0.7826605	-0.45577884	0.4364070491849049	0.5821572194577143	CMP
Fndc3b	-0.78471404	-0.8572718	0.4350549822408414	0.5812523204464358	CMP
4632428N05Rik	-0.7895396	-0.5831435	0.4323947433670653	0.5785207041384286	CMP
Rassf3	-0.7957735	-0.67591435	0.42872034829097394	0.5744885951128675	CMP
Adat3	-0.79590046	-0.322153	0.4287361138691591	0.5744885951128675	CMP
Klhdc8b	-0.7996423	-0.8660644	0.42650757313484366	0.5722696869705853	CMP
Mettl13	-0.80277616	-0.4713129	0.42476162005818674	0.5703705645217131	CMP
Zfp800	-0.80513406	-0.5286962	0.42340695560442343	0.5692786421632121	CMP
Dcaf8	-0.8067892	-0.2876698	0.4224586063569422	0.5689375481161176	CMP
Adcy6	-0.81008047	-0.53692424	0.4205705977719355	0.5667275021128267	CMP
Neil3	-0.8223175	-0.8871231	0.41348406528034876	0.5589242104514233	CMP
Pkig	-0.83415693	-0.35000357	0.4069772878875524	0.5520199852123794	CMP
Esco2	-0.8348592	-0.5191425	0.40652312773111876	0.5516757034211918	CMP
Zzef1	-0.8359224	-0.33632052	0.40597040517727145	0.5511423557304342	CMP
Fads1	-0.84225136	-0.49051297	0.4024383156893693	0.5474239761308685	CMP
Rhog	-0.8469426	-0.24893993	0.39986153359871424	0.5449929512042507	CMP
Aqp11	-0.84772915	-0.7463929	0.3994010245267392	0.5445803775747834	CMP
Atf7ip	-0.84805304	-0.42860782	0.399207737	0.5445319768873157	CMP
Carhsp1	-0.8487465	-0.599579	0.3988365326074048	0.5445319768873157	CMP
Bmp2k	-0.8506117	-0.90860945	0.3977392555827155	0.5436032360459213	CMP
Rbm5	-0.8514092	-0.34424567	0.39737460663424795	0.5433200346651307	CMP
Bub3	-0.8536324	-0.30507106	0.3961551240724047	0.5420822098231042	CMP
Irf7	-0.85724413	-0.51261955	0.3941301063869821	0.5397392845799505	CMP
Rab1b	-0.8587576	-0.34890842	0.39333670148533195	0.5390806023931217	CMP
Itgam	-0.85924035	-0.9163509	0.39300182759290503	0.5388356404541578	CMP
Arl8a	-0.8599836	-0.72286314	0.3926173563597817	0.5385224550069978	CMP
Wipf1	-0.8628132	-0.9196108	0.3910319841695721	0.5377740040129158	CMP
Ache	-0.86533076	-0.919819	0.3896621479778518	0.5366111908984645	CMP
Tubb2a	-0.86821896	-0.7127542	0.3881790481508267	0.5352001179258902	CMP
Sars	-0.8682254	-0.29509586	0.3881673663809372	0.5352001179258902	CMP
Gna14	-0.86853063	-0.9242147	0.38790190445169515	0.5352001179258902	CMP
Slc41a3	-0.87083656	-0.51502955	0.3867325943538854	0.534273092	CMP
B230120H23Rik	-0.8715401	-0.41109937	0.3863548046148264	0.5341310125046994	CMP
Gstm4	-0.8773423	-0.9306276	0.38315920747841303	0.5314472240540316	CMP
Isyna1	-0.8781305	-0.28132492	0.38283671773187145	0.5312302022085599	CMP
Csrp2	-0.87948215	-0.7185045	0.38202567299268697	0.5303180199106045	CMP
Bnip2	-0.8820475	-0.4277985	0.3807164876707666	0.5291373216616452	CMP
Anapc11	-0.8820534	-0.29845652	0.3807293271502229	0.5291373216616452	CMP
Dlst	-0.88405365	-0.3055216	0.37964225724636846	0.5280715154200797	CMP
Rcor1	-0.88683015	-0.450573	0.3781426267089425	0.5264099252813879	CMP
Vps28	-0.88936526	-0.3064944	0.3767929486688678	0.5249545683715231	CMP
Ddx23	-0.88970083	-0.6466055	0.3766132090216908	0.5249160679862096	CMP
Bcas2	-0.89163864	-0.2850165	0.3755748561345563	0.5238920082944033	CMP
Plxnb2	-0.89256597	-0.7580974	0.3749951299569865	0.5232948619011566	CMP
Cebpe	-0.89554644	-0.51830894	0.3734172561835991	0.5215147515538651	CMP
Renbp	-0.8994669	-0.7375874	0.37130348279173464	0.5196140791217665	CMP
Gpr132	-0.9008166	-0.7331996	0.37052800380699136	0.5191604308314768	CMP
Sigirr	-0.90478927	-0.6316862	0.3684823970678417	0.5171341001549905	CMP
Coro2a	-0.9078574	-0.44606724	0.36693063152693617	0.5157953602441779	CMP
Pdxk	-0.9104391	-0.39909387	0.36565073966328965	0.5142056652722138	CMP
Rpl32	-0.91424197	-0.19356768	0.36370500893772095	0.5120954654606589	CMP
H2afv	-0.91652304	-0.24039471	0.36250027123269846	0.5108160212429735	CMP
Prkab1	-0.9172912	-0.44106582	0.36206962549449007	0.5104175970512603	CMP
Kcnn4	-0.91857046	-0.29779217	0.36141415466667504	0.5097017767693893	CMP
Iars2	-0.91871554	-0.57506883	0.36131995904445213	0.5097017767693893	CMP
Fam96b	-0.9199992	-0.4001213	0.36066360106906825	0.5090593404046441	CMP
Fmnl3	-0.92075586	-0.9664564	0.36023422472851085	0.5086613377815429	CMP
Pdia2	-0.9216675	-0.9616975	0.35972006804484846	0.5082120819144627	CMP
Irf2	-0.92167854	-0.50285983	0.3597687963248427	0.5082120819144627	CMP
Bmp1	-0.9220231	-0.9662463	0.3595737606704996	0.5082120819144627	CMP
Eef1b2	-0.9275805	-0.16957371	0.35677706153718936	0.5058494820726542	CMP
Camkk2	-0.927768	-0.4598744	0.35663720487619177	0.5058494820726542	CMP
Rassf4	-0.9279945	-0.6453206	0.35648785333108446	0.5058494820726542	CMP
Gdi2	-0.93166435	-0.7904086	0.3546250847990692	0.5036259949142337	CMP
Zc3hav1	-0.9358619	-0.77585286	0.3524847867515467	0.5016185563214794	CMP
Phactr4	-0.9363466	-0.55117387	0.3522507126493716	0.5014922480829132	CMP
Serinc5	-0.93841296	-0.97547495	0.3511412594232366	0.5001190616052783	CMP
Dnajc10	-0.9394105	-0.40380293	0.3506819597891584	0.49967111611576615	CMP
Msh6	-0.93974924	-0.50585747	0.3505005099226902	0.4996188598691466	CMP
Arrb1	-0.9405773	-0.45243344	0.35007401749470246	0.49921712164223897	CMP
Pycard	-0.94157404	-0.31594005	0.3495804981427656	0.4988857663247699	CMP
Peci	-0.94323075	-0.45550364	0.3487379551003157	0.4981352164946976	CMP
Use1	-0.9432796	-0.30977583	0.3487232652338509	0.4981352164946976	CMP
Flna	-0.9447669	-0.29826996	0.3479297904469548	0.4973925877516326	CMP
Sec61a1	-0.9503994	-0.27586943	0.3451396840751858	0.4940178555551498	CMP
Cox6b2	-0.95173013	-0.36770827	0.3444395489700671	0.49322028360817494	CMP
Sesn1	-0.95296043	-0.7667519	0.3437614806958621	0.49286284581695894	CMP
Nmd3	-0.95745367	-0.77348286	0.34156963265180706	0.4903314485363503	CMP
Ctdspl	-0.95883876	-0.6323208	0.3408677539619215	0.4895275151571332	CMP
Smyd5	-0.96162885	-0.43853766	0.33947835504642254	0.48814158469383506	CMP
Smc2	-0.96659225	-0.43829003	0.3370050824725086	0.48478721951339193	CMP
Vcl	-0.97086114	-0.6937274	0.33486880207455827	0.482233431	CMP
Khdrbs1	-0.9750409	-0.35720903	0.332829029	0.4799803511219412	CMP
Polq	-0.9753717	-0.78275573	0.3324726173784909	0.47966680709580767	CMP
Nuak2	-0.9762132	-0.81371707	0.3321877449733531	0.4794562559192981	CMP
Klf9	-0.9770639	-0.595304	0.33175356222869323	0.47902993441473657	CMP
Tiam1	-0.97844905	-0.7042631	0.33108512677344115	0.47846514761103237	CMP
Tecr	-0.97891635	-0.23809364	0.330934129	0.4784472893969909	CMP
Cyb5b	-0.98069376	-0.35077327	0.3300237498355737	0.4773310815936986	CMP
Hoxa9	-0.98145986	-0.7902407	0.3294082797499164	0.4768405928762422	CMP
Sat1	-0.98474336	-1.0145539	0.3280254906178893	0.4756369613959395	CMP
Snrpb	-0.9952418	-0.20273086	0.3229898480176876	0.4699148252567622	CMP
PAPK-A	-0.99757564	-0.79320866	0.3217891651289913	0.4683654191734074	CMP
Xcl1	-1	-17.313963	0.31740359734389506	0.4642597209487351	CMP
Atg2b	-1.0015209	-0.49578327	0.3199025021257975	0.4662092630220132	CMP
Rbm39	-1.0017543	-0.27502957	0.3198554991964311	0.4662092630220132	CMP
Gm2058	-1.0023589	-0.7954337	0.3194245275736639	0.46590618962667546	CMP
Ncor1	-1.0028045	-0.29789478	0.3193272966800031	0.46590618962667546	CMP
Rabgef1	-1.0029938	-0.6921069	0.3192509750207488	0.46590618962667546	CMP
Casc5	-1.0030571	-0.6187394	0.3191662087707236	0.46590618962667546	CMP
Smtn	-1.0100651	-1.0362284	0.3156132487985051	0.4621049306761311	CMP
Scrn3	-1.0118105	-0.8205389	0.31504151940304614	0.46146361776736516	CMP
Atp6v0c	-1.0124605	-0.802002	0.3146739420763327	0.46116835966692443	CMP
Rpn1	-1.0144453	-0.5403462	0.313767802	0.46077135502399474	CMP
Gtf2i	-1.0149692	-0.29927072	0.31355333345748754	0.4606524281659385	CMP
Qars	-1.0214056	-0.3552018	0.31050520946932564	0.4572607036673767	CMP
Slk	-1.0230265	-0.3581652	0.3097375903060989	0.45679676245570394	CMP
Tm9sf3	-1.0243329	-0.5013903	0.30912684316741523	0.4564996422460331	CMP
Tap1	-1.0297513	-0.38229993	0.3066036847846629	0.45353164003080654	CMP
Pdhb	-1.0306572	-0.43668717	0.3061635457783307	0.45307478408276985	CMP
Echs1	-1.0311086	-0.42260894	0.3059599484640416	0.4529677315098274	CMP
AK032662	-1.0327744	-0.81598055	0.3051461921834518	0.45215092710394683	CMP
Ddx17	-1.0329401	-0.52005893	0.3050595347632527	0.45215092710394683	CMP
Polr2j	-1.0334669	-0.30049607	0.30487093544973953	0.45213132713238124	CMP
Rab2a	-1.0334755	-0.34347555	0.30487001144184694	0.45213132713238124	CMP
Ep400	-1.035893	-0.41237837	0.3037397758721956	0.45096226983194815	CMP
Creld2	-1.0409491	-0.450849	0.3014158557283821	0.4477770633313158	CMP
Aco1	-1.0497274	-0.5091951	0.2973164771903838	0.4426398458947431	CMP
Mknk2	-1.0541654	-0.2904826	0.2953550967539824	0.4400994986606189	CMP
G6pdx	-1.0553371	-0.39485168	0.2948454966354509	0.4397198828387818	CMP
0610009O20Rik	-1.0558853	-0.572611	0.29456121987702455	0.4394858494576791	CMP
Sort1	-1.0584217	-0.5303146	0.293384565	0.4382987595394851	CMP
Larp7	-1.0585417	-0.4474882	0.2933731981792482	0.4382987595394851	CMP
Dennd4a	-1.0598038	-0.8596242	0.29273326944110767	0.43789445723505094	CMP
Plxnd1	-1.061254	-0.83179975	0.29204353657705245	0.437241755	CMP
Cdkn3	-1.0632336	-1.0705123	0.2911781958709782	0.43632477375195217	CMP
Oip5	-1.0639299	-0.683647	0.29089415	0.43608849331609645	CMP
Cenpf	-1.0672227	-0.5272172	0.28945632819769707	0.4341215943547382	CMP
Cmtm3	-1.0673558	-0.718151	0.28927052807455683	0.43403156190665027	CMP
Wdr61	-1.069511	-0.42868096	0.2884432187680799	0.4335319672114041	CMP
BC002221	-1.0699135	-0.48060012	0.28823780337052274	0.43342425247567495	CMP
Cyhr1	-1.0744861	-0.6577522	0.28619949053382393	0.4309225313404129	CMP
Ddost	-1.0762147	-0.32363915	0.28545878583557194	0.42999487992953245	CMP
Atp5f1	-1.0763283	-0.281623	0.2854154652398169	0.42999487992953245	CMP
Ndufa7	-1.0773082	-0.32292393	0.2849918149123705	0.429666559	CMP
Tbrg1	-1.0790387	-0.42397624	0.284181048	0.42881888768916043	CMP
Lonp2	-1.0790467	-0.58556676	0.2841742030495843	0.42881888768916043	CMP
Pkn2	-1.0817542	-0.58533067	0.28299881042544145	0.42740870668630127	CMP
Slc45a4	-1.0865108	-0.6571265	0.28085660027065795	0.4243590751024696	CMP
Tmcc2	-1.0868846	-1.0887587	0.2806389221935705	0.4243590751024696	CMP
Syce2	-1.0882741	-0.40460253	0.2801464842107712	0.42402873553130327	CMP
Bambi	-1.0890472	-1.0912926	0.27954857231268143	0.42330940019792174	CMP
AK189633	-1.0954558	-0.37456903	0.2770127918450968	0.4200224712906103	CMP
Ralgds	-1.1000657	-1.1038047	0.2746970813504708	0.41727242584565494	CMP
Capzb	-1.1015099	-0.27482092	0.274376528	0.41727242584565494	CMP
Cfp	-1.1030242	-0.79623866	0.2736459247710978	0.4167484935503347	CMP
Abhd16a	-1.1074786	-0.47011635	0.2718048805911706	0.41431035464670035	CMP
Msi2	-1.1077952	-0.58312607	0.271608873	0.41419452906785437	CMP
Psmg2	-1.1112922	-0.4628453	0.27017079181450787	0.4129138186677886	CMP
Pak1	-1.1146128	-0.3882148	0.26875023218849897	0.4112891579966784	CMP
Hnrnpul1	-1.1185501	-0.45528373	0.26704326341965456	0.4092547678122335	CMP
Gypa	-1.1188618	-0.77161545	0.2669276949001581	0.4092547678122335	CMP
Mecr	-1.1204653	-0.59569997	0.266275916	0.40858967833254617	CMP
Arid1b	-1.125132	-0.59493023	0.2642483394483808	0.4062008995262192	CMP
Med30	-1.1272918	-0.5002856	0.2633897434494476	0.4054228388242835	CMP
Coq9	-1.1288098	-0.50566685	0.26275184195959383	0.40462142195562617	CMP
Fam108b	-1.1299278	-1.1196113	0.2621614916027219	0.40389254800044344	CMP
Rlf	-1.1321872	-1.1206305	0.26123744059168563	0.4029120672251493	CMP
Rpia	-1.1323196	-0.36253047	0.2612915695305373	0.4029120672251493	CMP
Daam1	-1.1339318	-0.88117677	0.2606235813664594	0.4022414934238155	CMP
Slc7a1	-1.1366907	-0.562212	0.2594533198850787	0.4006144997420164	CMP
Ddx5	-1.1381034	-0.38717824	0.2588846204142935	0.4000944133675445	CMP
Dnmt1	-1.1400186	-0.30205038	0.2580950331878409	0.39913137436404705	CMP
Hk2	-1.1428405	-1.1321713	0.2568916402921284	0.39772680603325933	CMP
Larp1b	-1.1443664	-0.6742741	0.25624144594556564	0.39707643913702156	CMP
Tnrc6a	-1.146215	-0.5617839	0.2555152950165673	0.3964852891646464	CMP
Opa1	-1.1482373	-0.77690053	0.25464744521469207	0.39549429947610365	CMP
Tep1	-1.1493894	-0.90145206	0.2540641297475273	0.39512181692596515	CMP
Sfrs18	-1.1530675	-0.5069786	0.25265890806320906	0.39329088485617253	CMP
Kel	-1.1558201	-0.94796544	0.2516152866744303	0.3918431201775536	CMP
5730528L13Rik	-1.1575141	-0.76080376	0.25073760318468247	0.39100563424778095	CMP
Nme4	-1.1600504	-0.4034322	0.2498870988676448	0.38985550551186354	CMP
Ndufa13	-1.1609874	-0.309988	0.24952823563643864	0.3896479371861311	CMP
Ltbr	-1.1616082	-0.59732753	0.24917799017967748	0.38927715894525444	CMP
Tspan5	-1.16319	-0.70987445	0.24852691420448592	0.3886118626731676	CMP
Gata1	-1.1672555	-0.4150242	0.24695434901497185	0.38685404378151056	CMP
Dock7	-1.1708503	-1.1455812	0.24544081729493097	0.38465770230917656	CMP
Pstpip1	-1.1717662	-0.6008295	0.24509631009459296	0.38446698460747286	CMP
Impdh1	-1.1758474	-0.49179074	0.24354599787910014	0.38257494520814184	CMP
Prkce	-1.1798234	-1.1591979	0.24169781192788897	0.3803461691578408	CMP
Kit	-1.1820142	-0.46894774	0.24106520394693245	0.3796969506256796	CMP
Kif3a	-1.184254	-0.9047925	0.2401366445806258	0.3784071052272784	CMP
Phf3	-1.1880956	-0.5169184	0.2387150912930736	0.3766830270015533	CMP
Gstm1	-1.1891917	-0.42236665	0.2382279399451418	0.3762584076662171	CMP
Prdx3	-1.1925977	-0.57172	0.236904097	0.374853755	CMP
Sh2d2a	-1.1952226	-19.402664	0.2321091114470329	0.3691283611077007	CMP
Neu1	-1.1952704	-0.8395611	0.23587383263945425	0.37339476900860397	CMP
Pef1	-1.1964118	-0.6195799	0.23546512000866407	0.3729188293482789	CMP
Celf1	-1.196749	-0.9100862	0.23530473865971605	0.37283592888644634	CMP
Fam49b	-1.1981337	-0.48548424	0.23478772978159088	0.37235866520049177	CMP
Kcng2	-1.198213	-0.9612293	0.2347136746617118	0.37235866520049177	CMP
Slc38a1	-1.1995796	-0.45228028	0.2342499132217498	0.3718474933432652	CMP
Dcaf7	-1.2004486	-0.5910789	0.23391817395856024	0.37149177097606595	CMP
Pdha1	-1.203222	-0.8024036	0.2328127279780376	0.36990641079751735	CMP
Sf3b2	-1.2049105	-0.29887664	0.23223587786001598	0.3691598408544059	CMP
Afap1l1	-1.2058742	-0.9342876	0.23158601108874974	0.36863621968047755	CMP
Tpm3	-1.2065706	-0.33516303	0.23156552953549459	0.36863621968047755	CMP
P4hb	-1.2106122	-0.28680485	0.23004155580590258	0.36685462527087326	CMP
Oasl1	-1.2157258	-0.8100608	0.22805280124671326	0.36401952687437905	CMP
Cytip	-1.2157423	-1.1804148	0.22785057251060736	0.3638650281046303	CMP
Kctd20	-1.2189085	-0.59025496	0.22680764787912733	0.36238527304875306	CMP
Erp29	-1.2190953	-0.31124425	0.22681894806876463	0.36238527304875306	CMP
Ndufv3	-1.2194736	-0.34451443	0.22668359458874032	0.36238527304875306	CMP
Otud7b	-1.2254248	-0.9324585	0.2242530689837552	0.35961772354225796	CMP
Gpatch8	-1.2327771	-0.64180636	0.22167518454944118	0.35631162639968395	CMP
Sepw1	-1.2453787	-0.5306532	0.21705946743156698	0.3497069197508579	CMP
Lbp	-1.2494394	-0.53835815	0.21553066715056893	0.3477308706576032	CMP
Rad21	-1.2505155	-0.52610976	0.21518199307599994	0.34733071005859484	CMP
Cd2	-1.2508394	-18.324131	0.21110569526287037	0.34219152388547003	CMP
Cpsf2	-1.2517296	-0.4186835	0.21473948839571502	0.34677864972092304	CMP
Net1	-1.2530276	-0.60282224	0.21425656174566673	0.3464851895896419	CMP
Ncoa6	-1.2533661	-0.78863186	0.21414926145111435	0.3464740277861208	CMP
Aldh1a1	-1.2637271	-0.96505535	0.2103817890506377	0.34133876540373803	CMP
Srpk2	-1.2667508	-0.95408666	0.20927945375423498	0.3398698328968776	CMP
Acin1	-1.2725582	-0.35601947	0.20731991283678367	0.33700471935927484	CMP
Col5a1	-1.2751782	-0.75584984	0.2063490753175532	0.3359012542079604	CMP
Rogdi	-1.2752153	-1.0214418	0.20628395105759703	0.3359012542079604	CMP
Tmed9	-1.2754939	-0.53994006	0.20626152703550452	0.3359012542079604	CMP
Zg16	-1.2800516	-1.2253064	0.20459254135772495	0.3335138687886201	CMP
1100001G20Rik	-1.2824614	-1.228059	0.20353955708195004	0.3321111165436452	CMP
Efhd2	-1.2859099	-0.46917066	0.202625378	0.33093240876941044	CMP
Exosc2	-1.2862118	-0.49592993	0.20251112846929398	0.3309024168312185	CMP
Eif2ak1	-1.286685	-0.78996634	0.2023074718693207	0.33072623658030587	CMP
Birc6	-1.2867993	-0.52518886	0.2022866393207878	0.33072623658030587	CMP
Zfp637	-1.2890531	-0.5557836	0.20149138636444044	0.32986089864501134	CMP
Mosc2	-1.2917337	-0.41674566	0.2006147276649861	0.3286571912490656	CMP
Zfand2b	-1.2921098	-0.755102	0.20040515120403485	0.3285678617294075	CMP
Kif22	-1.2922555	-0.5426516	0.20041592261385185	0.3285678617294075	CMP
Mcm6	-1.2939079	-0.31439015	0.199888783	0.32817135601974884	CMP
Hmgn2	-1.3009483	-1.236186	0.19734584383939116	0.3247689590318259	CMP
Scly	-1.3125448	-0.63075066	0.1935262971770699	0.31893947065810324	CMP
Glg1	-1.3158665	-0.50387967	0.19241608837138563	0.3174129641346328	CMP
Prc1	-1.3175724	-0.7114872	0.19178980220218073	0.316682587	CMP
Wdr74	-1.3183548	-0.49290922	0.19160075291478512	0.31667346662304763	CMP
Gbp10	-1.3210061	-0.6189347	0.19067742410021474	0.3157522987379276	CMP
Cnpy3	-1.3220463	-0.5217467	0.19032333431419435	0.3154502424470351	CMP
Med13l	-1.3245931	-0.60540724	0.18945843584449065	0.3141859981255825	CMP
Cyth4	-1.3251543	-0.80062664	0.18922695283048888	0.31395298760481594	CMP
Chd7	-1.3272705	-1.008458	0.18850864141745655	0.31306223365334096	CMP
Jmjd1c	-1.330648	-0.8644362	0.18741844029852253	0.3114015587242182	CMP
Ccbl1	-1.3342232	-1.2561848	0.18622991576467648	0.30957583781498005	CMP
Ift140	-1.3387197	-0.7906365	0.18483690685848966	0.3074082725632038	CMP
Pdia6	-1.3399242	-0.5687507	0.1844822738014479	0.3069758764835753	CMP
Uap1	-1.3407543	-0.72878945	0.18422446804395085	0.30683332008671543	CMP
Calcoco1	-1.3461329	-1.2731432	0.18207300446867722	0.3038365272830779	CMP
Psmd5	-1.3559006	-0.6694345	0.17932426379035288	0.29953922281728357	CMP
Dnhd1	-1.3591273	-0.44694972	0.17838798712943588	0.2982640230541101	CMP
Nmral1	-1.3644598	-0.56308216	0.1766742029860709	0.29568509917794894	CMP
Ptpn6	-1.3707074	-0.42802852	0.17473470383106243	0.2930075135670537	CMP
Thra	-1.3734573	-0.81981176	0.1738255369702315	0.2916246611979917	CMP
Rbbp6	-1.3745744	-0.47910744	0.1734964414289542	0.29121411448021445	CMP
Gyg	-1.3756529	-0.67710835	0.17319997851161023	0.2909995744126421	CMP
Map2k2	-1.3760263	-0.40382028	0.17313263358784323	0.2909995744126421	CMP
Gorasp2	-1.3843652	-0.45900565	0.17054977860854895	0.287105993	CMP
Cnr2	-1.3848004	-1.2875936	0.1701547385729197	0.2865807724817696	CMP
Gtf2h3	-1.3890809	-0.8133426	0.16908674171437696	0.28509376595215813	CMP
Ap1m1	-1.3891114	-0.4614961	0.16910661805391702	0.28509376595215813	CMP
Sepx1	-1.3894256	-0.48035544	0.1689842181605541	0.28509376595215813	CMP
Atrx	-1.3913249	-0.6040712	0.1684121928544886	0.284339764	CMP
Get4	-1.3915098	-0.7378711	0.16832173752906376	0.2843261459680857	CMP
Gfi1	-1.3916659	-1.043053	0.16823887513711505	0.28432534676698534	CMP
Rsu1	-1.3927828	-0.6875752	0.16797623400011813	0.2841597958501998	CMP
Tfam	-1.3931829	-0.6213123	0.16789509180568873	0.2841597958501998	CMP
Ctage5	-1.3970746	-0.5012718	0.1666921608676234	0.28254157522306894	CMP
Trappc5	-1.3984053	-0.5420349	0.16630407901787636	0.2821609521586486	CMP
2310003C23Rik	-1.401347	-0.6781293	0.16540023168516726	0.28090364150861824	CMP
H2afx	-1.4037731	-0.43957895	0.16470208620969276	0.2798556866123337	CMP
Rnf10	-1.4045763	-0.4742278	0.16446214859043767	0.279585653	CMP
Pglyrp1	-1.4073714	-0.93116826	0.16352053910298942	0.2785017133578507	CMP
Ttc3	-1.4074455	-0.6630591	0.16357178589896756	0.2785017133578507	CMP
Parp14	-1.4140533	-0.8941346	0.16152397884535466	0.2759501242551084	CMP
Whsc1l1	-1.4156125	-0.61015165	0.1611682520697849	0.2754787706254719	CMP
Zfp238	-1.4174936	-1.3085608	0.1605360064938584	0.27453407255218304	CMP
Elavl1	-1.4278898	-0.53000146	0.15766150288461347	0.2705568604946798	CMP
Tfrc	-1.4283303	-1.3135352	0.1574258749277565	0.27028691262472027	CMP
Pitpnm2	-1.430106	-0.81676775	0.15687451500148092	0.2694743411001048	CMP
Csf2ra	-1.431722	-0.79033077	0.1565193880982874	0.2689982113183216	CMP
Slc39a6	-1.4318149	-1.0514852	0.15641347743710157	0.2689501298631976	CMP
Map4	-1.4338316	-1.0563478	0.15587079055600453	0.2681505973124485	CMP
Frmd4a	-1.4340792	-0.7168357	0.15583329147178288	0.2681505973124485	CMP
Trmt1	-1.4392059	-0.53556216	0.15444001450427708	0.266220025	CMP
Ptpn11	-1.4403144	-0.539898	0.15412443935247488	0.265808816	CMP
H2-Ab1	-1.4419181	-1.3258476	0.15351297690981663	0.26501915123350533	CMP
Inpp5d	-1.4436871	-0.61876196	0.1531905242592428	0.26476269798765034	CMP
Rps21	-1.4550083	-0.27608824	0.15009204409353558	0.26002391775441325	CMP
Sra1	-1.4563773	-0.6880986	0.1496329780198305	0.2594891493198166	CMP
Srprb	-1.4707769	-0.5805858	0.1457095844419281	0.2533218014655385	CMP
Ap1b1	-1.4718906	-0.4447969	0.14541806841625513	0.2530699718126558	CMP
Mkl1	-1.4727585	-1.3448154	0.14492190883063072	0.25246113446466767	CMP
Akt1	-1.4804059	-0.44322985	0.14316205329902332	0.24977363292969135	CMP
B4galnt1	-1.4826101	-0.4977944	0.14253233364314188	0.24880075033003676	CMP
Lrrc33	-1.4828353	-0.51874536	0.14248874448180437	0.24880075033003676	CMP
Dnajb1	-1.4833632	-0.54994	0.14237949941194677	0.24878564682057128	CMP
Dok2	-1.4919736	-1.3696449	0.13955089821272906	0.24446200494016648	CMP
E2f2	-1.4946231	-1.0947571	0.1392035569018158	0.24410135918097883	CMP
Fasn	-1.4965856	-0.4871188	0.13890852858120206	0.2437078455179097	CMP
Ptgr1	-1.4970264	-0.8553537	0.13874338059227823	0.2436438229926008	CMP
Serpinf1	-1.5002071	-0.9734015	0.13776622947977266	0.24244327278668812	CMP
Nrgn	-1.5044212	-0.7099794	0.13674704955595587	0.24114157793439125	CMP
Lias	-1.5048565	-0.87106764	0.13668285866741092	0.24114157793439125	CMP
Uhrf1bp1l	-1.5049517	-0.9935992	0.13672411031204756	0.24114157793439125	CMP
Anxa3	-1.5081757	-0.72807604	0.13577886762258454	0.23980187930682664	CMP
Nat15	-1.5095681	-0.7154779	0.13553502161996722	0.2395590188843637	CMP
Clint1	-1.5095818	-0.48256555	0.13557193969317946	0.2395590188843637	CMP
Macf1	-1.5135115	-0.6478685	0.13451800492743363	0.23855171377418985	CMP
Tyms	-1.5184218	-0.58617294	0.13326824309363275	0.23651547630258674	CMP
Rps8	-1.5187368	-0.29816872	0.13330124642379926	0.23651547630258674	CMP
Plxdc1	-1.520674	-1.3691927	0.1325150297083543	0.23560503221201995	CMP
ISG12a	-1.5230588	-0.49974057	0.13212870890518058	0.23516048191427447	CMP
Mef2c	-1.5235715	-1.1020072	0.13183965819601765	0.23476711064729458	CMP
Slc35b2	-1.5274668	-0.5896947	0.13103098045854278	0.23344755475603055	CMP
Fh1	-1.5310014	-0.57421345	0.1301810204067457	0.23217297231197903	CMP
1110049F12Rik	-1.5344554	-0.77220076	0.1292662303994715	0.23078001092011183	CMP
2510002D24Rik	-1.5365248	-0.7970559	0.12876140045368906	0.22999771892633586	CMP
Gzma	-1.5379705	-18.921806	0.1241775342862705	0.2234289211793115	CMP
Pum1	-1.5391871	-0.5729014	0.1281118649063309	0.22895600507081715	CMP
Selenbp1	-1.5437183	-0.74369043	0.1270620423397984	0.22719746534437527	CMP
Csnk1a1	-1.5437791	-0.49832937	0.12705982644714295	0.22719746534437527	CMP
9530068E07Rik	-1.5447365	-0.5866919	0.12682266633513642	0.2270046792129439	CMP
Ylpm1	-1.5476344	-0.7116893	0.12608257947779902	0.22579708447217664	CMP
Tmed10	-1.5491536	-0.5857092	0.125772184	0.2254752248916479	CMP
Ext1	-1.5492121	-0.8164281	0.12563942832056924	0.2253542968473412	CMP
Josd1	-1.549795	-0.6853304	0.12556924604894673	0.22534553724124554	CMP
Glipr2	-1.5532731	-1.1087996	0.12449386054597913	0.22379451094266709	CMP
Usp39	-1.5538379	-0.77152073	0.12454529991844566	0.22379451094266709	CMP
Jnk2	-1.5539088	-0.6290414	0.12457526963803636	0.22379451094266709	CMP
Hs6st1	-1.556579	-0.83178943	0.12395600079081928	0.22314666600371275	CMP
Naip2	-1.5568382	-1.3928083	0.12370365517570814	0.22280861900384594	CMP
1110007A13Rik	-1.5631492	-0.5469533	0.122416173	0.22060481069475069	CMP
Mgat5	-1.5668662	-1.398231	0.12131410960434587	0.21900962753215164	CMP
2810474O19Rik	-1.5672301	-1.1104159	0.1213308471509717	0.21900962753215164	CMP
Nup93	-1.5676246	-0.73877054	0.12134059920065891	0.21900962753215164	CMP
Tcf12	-1.5777165	-0.75732493	0.11892164676531032	0.21543233752602933	CMP
Acadl	-1.5800734	-0.587468	0.11842383915033027	0.21481300048793958	CMP
Eif3h	-1.5836502	-0.35960546	0.11772277855969593	0.2140137036287271	CMP
Pcf11	-1.5844508	-1.4100477	0.1173777873320228	0.21359790890857433	CMP
Chd1	-1.5848001	-0.67981064	0.11741386067793844	0.21359790890857433	CMP
Nxt1	-1.5854269	-0.59774053	0.11725464847324162	0.21359790890857433	CMP
Thumpd1	-1.5873953	-0.7321681	0.11679286727397999	0.21302969606897723	CMP
Chd4	-1.5891949	-0.4167253	0.11645459185912849	0.21252501137274057	CMP
Lefty1	-1.5972621	-1.4147946	0.1144158266966788	0.20891482430171351	CMP
Nup210	-1.5993117	-0.44914967	0.11418688492578603	0.20860716774954344	CMP
Gm5506	-1.601044	-0.57873076	0.11374191573159174	0.20790431736743809	CMP
Psmd12	-1.6023802	-0.6811504	0.11350828458333219	0.2075872231569048	CMP
Ptpn7	-1.6063825	-0.5087418	0.11259301429336559	0.20616520504401506	CMP
Pou2f2	-1.6065189	-0.9997926	0.11237364877174133	0.20594873176382333	CMP
Pim1	-1.6112117	-1.427453	0.11120909355458813	0.20403114399621675	CMP
Ada	-1.6219484	-1.1402146	0.10903235253530323	0.20025047823274691	CMP
Topbp1	-1.6270906	-0.57822603	0.10809906764716053	0.19864210993096432	CMP
Ddb1	-1.6302966	-0.39619055	0.10746479155506045	0.19771356865008138	CMP
Ckap5	-1.6308247	-0.80411416	0.10721160832781779	0.19753724524255162	CMP
Hmgb2	-1.6398768	-0.5010229	0.10542531005618912	0.19466171482285108	CMP
Ezh2	-1.64633	-0.5723443	0.10408817718772861	0.19255713027561422	CMP
Per3	-1.6463848	-1.4520117	0.10356977508538873	0.19205413641735375	CMP
Hnrnpm	-1.6466476	-0.39396682	0.10404360656841949	0.19255713027561422	CMP
Capn5	-1.647231	-1.4459953	0.1037131644778448	0.19211708567527772	CMP
Cercam	-1.6481375	-1.0305067	0.10362352999394746	0.19205413641735375	CMP
Pdlim1	-1.6503652	-0.5866602	0.10324548958676019	0.19155923901285454	CMP
Asp	-1.6566998	-1.0093726	0.10186366202480467	0.1894027465773712	CMP
Mrpl9	-1.6579826	-0.780293	0.10166265891365203	0.1891309088469074	CMP
Psmb3	-1.6600621	-0.810171	0.10125699463255754	0.18857954046246952	CMP
Egfl7	-1.6618862	-0.95455635	0.10086674233387107	0.18797424200632354	CMP
Ipo5	-1.6619538	-0.45308957	0.10087751266175346	0.18797424200632354	CMP
Rad23b	-1.6619924	-0.6808778	0.10086351	0.18797424200632354	CMP
Batf3	-1.662905	-18.989973	0.096452033	0.18070356410245597	CMP
Hadha	-1.6677418	-1.208984	0.099615756	0.18602487685302732	CMP
Il2rb	-1.6809262	-19.239748	0.092897397	0.17537687	CMP
Mrps36	-1.6838207	-1.4617631	0.096323105	0.18056004001802545	CMP
Atp2b1	-1.6858776	-1.2950093	0.096156023	0.18034480203643197	CMP
2310028O11Rik	-1.6864413	-0.5104308	0.096108125	0.18034480203643197	CMP
Cenpn	-1.6878824	-0.86934495	0.095716178	0.17991096377793522	CMP
9130208E07Rik	-1.6893917	-0.6932748	0.095469773	0.17964350495004053	CMP
Acsl1	-1.6922299	-0.7233993	0.094906091	0.1786802626368278	CMP
Snx3	-1.6946627	-0.49274468	0.094489089	0.1779922739084683	CMP
Dido1	-1.6948965	-0.8497614	0.09435279	0.17783259276677096	CMP
Cfl1	-1.6995738	-0.33053133	0.093608923	0.17662350617097083	CMP
Chd8	-1.7034556	-0.73595613	0.092757409	0.17520843972795885	CMP
Emb	-1.7064459	-0.5825467	0.092140468	0.17423383748303167	CMP
Mrp63	-1.7233859	-0.5399435	0.089157304	0.16896312737463812	CMP
Arf1	-1.7258192	-0.5290167	0.08869953	0.16818795587124158	CMP
F10	-1.7352934	-1.4959509	0.086733927	0.16482311734318936	CMP
Nr3c1	-1.7368348	-0.73671305	0.086705903	0.16482311734318936	CMP
Eif1ax	-1.7401042	-0.5674157	0.086161344	0.16391554559108193	CMP
Aggf1	-1.7413906	-0.7009038	0.085893497	0.16349611621807114	CMP
Josd2	-1.7418286	-0.7286353	0.085832565	0.16347029974205965	CMP
Ccdc32	-1.7449033	-1.2065889	0.085242911	0.16270646266111713	CMP
Rpn2	-1.7452846	-0.48129404	0.085241764	0.16270646266111713	CMP
Mtfr1	-1.7472217	-0.99083745	0.084824317	0.16208677705447372	CMP
Kif11	-1.7474045	-0.76494294	0.084797317	0.16208677705447372	CMP
9830001H06Rik	-1.7502085	-1.5063901	0.084148265	0.16097320486331837	CMP
Tuba1c	-1.751917	-0.6671839	0.084046683	0.1608680557867418	CMP
Brd3	-1.7524167	-0.5218807	0.084003522	0.1608680557867418	CMP
Rab22B	-1.7539957	-0.96352655	0.083559058	0.16011233167853992	CMP
Hnrnpk	-1.7555149	-0.5511368	0.083476526	0.16004305036826053	CMP
Mapk14	-1.7557882	-0.5821473	0.08339588	0.16004305036826053	CMP
Mipol1	-1.7630644	-1.2260138	0.082057349	0.15793636958612284	CMP
Slc25a39	-1.7669163	-0.6058567	0.081521824	0.15699319944066084	CMP
Gm10653	-1.7692038	-0.24495097	0.081129564	0.1563250272651827	CMP
Blm	-1.7710946	-0.8170686	0.080742756	0.15566662	CMP
Racgap1	-1.7735046	-0.7293318	0.080333673	0.15505117827779116	CMP
Jdp2	-1.7739424	-1.5190691	0.080176922	0.15483523053452727	CMP
Inf2	-1.786712	-1.5267379	0.078029631	0.1511961005229372	CMP
Sf3b1	-1.7903268	-0.6103054	0.077649487	0.15062865571099596	CMP
Rela	-1.7908661	-0.66576827	0.077501714	0.15042655561013943	CMP
Ndufs7	-1.7921703	-0.481484	0.077344536	0.15020596252699106	CMP
Anln	-1.7956536	-1.0682595	0.076487101	0.1487081601386783	CMP
Actl6a	-1.7974917	-0.7085787	0.076445106	0.1487081601386783	CMP
Iws1	-1.7984676	-1.1114727	0.076270725	0.14852954325167433	CMP
Cope	-1.7987121	-0.52573276	0.076309151	0.14852954325167433	CMP
Ckap4	-1.7997953	-0.69760174	0.076024802	0.14814319208105628	CMP
Prpf4b	-1.8021883	-0.69535744	0.075695874	0.14758557126615493	CMP
Lgals3bp	-1.8067458	-0.59956634	0.075006228	0.1464063871654808	CMP
BC025067	-1.8068055	-0.6627462	0.074973633	0.1464063871654808	CMP
Slc25a42	-1.8080038	-1.5348729	0.074472701	0.1455296098936305	CMP
Paics	-1.8131312	-0.6557368	0.073964858	0.14478316884517803	CMP
Snrpa1	-1.8137803	-0.58180654	0.073912122	0.14476205045607454	CMP
Luc7l3	-1.8169392	-0.608342	0.073411376	0.1438629530172043	CMP
Ube2c	-1.8187953	-0.6648112	0.073094722	0.14332379937096945	CMP
Tmem160	-1.823529	-0.60240394	0.072379404	0.14208266326223126	CMP
Zfp36l2	-1.8251579	-1.2558817	0.072008279	0.14159576590329462	CMP
Slc25a3	-1.8272812	-0.35654658	0.071857157	0.14137916204791415	CMP
Dynlrb1	-1.8275553	-0.58725536	0.071775547	0.14129915203195734	CMP
Usp32	-1.8305991	-1.5414859	0.071107358	0.14022371070766232	CMP
Srrt	-1.8376234	-0.56154376	0.07025677	0.13884051121725982	CMP
Atp1b3	-1.8384914	-0.6086921	0.070139251	0.13879045664016745	CMP
Hp1bp3	-1.8401598	-0.6258565	0.069887601	0.1385307924354703	CMP
4930503E24Rik	-1.846829	-0.6768944	0.06885559	0.1365635863232512	CMP
Ubr5	-1.8484303	-0.8591501	0.068565542	0.13606652443156853	CMP
Hif3a	-1.8519374	-1.5594262	0.067907997	0.13483918242413503	CMP
Kcnk12	-1.8530306	-1.0062863	0.06783182	0.13483918242413503	CMP
Steap3	-1.8558462	-0.9438054	0.067503615	0.134267998	CMP
Dlat	-1.856622	-0.76289284	0.06743994	0.13421870498365157	CMP
Csk	-1.8590548	-0.5639303	0.067137966	0.13369481894482202	CMP
Senp6	-1.8626477	-0.67714995	0.066569759	0.13271648627075622	CMP
Zfp106	-1.8632754	-0.5724367	0.066514758	0.1326834859883029	CMP
Mrps5	-1.869177	-0.9423471	0.065657112	0.13120017020446287	CMP
Tsn	-1.8703732	-0.5396671	0.065523036	0.1310081087709888	CMP
Ndufb8	-1.8731018	-0.4733214	0.065150604	0.1303389765816168	CMP
Lars	-1.8822674	-0.9080385	0.063815099	0.12788960923673814	CMP
Ranbp10	-1.8861264	-1.122766	0.06327999	0.12689090355964264	CMP
Tmem50b	-1.8865927	-1.338727	0.063062785	0.12667002065544186	CMP
Serp1	-1.8875971	-0.5386195	0.063133131	0.12667002065544186	CMP
C3	-1.890934	-0.9773551	0.062559973	0.1257393515527178	CMP
Kpc1	-1.8924047	-1.1270366	0.062424744	0.1256138727030248	CMP
Atp5c1	-1.8930125	-0.53823435	0.062415480748510936	0.1256138727030248	CMP
Nab1	-1.8976964	-1.5828166	0.061557901658579876	0.1240866347101397	CMP
4931406C07Rik	-1.8979377	-1.5859945	0.061368829913062355	0.12392266356347464	CMP
Ssr2	-1.8997113	-0.48101982	0.061530223785866374	0.1240866347101397	CMP
Med25	-1.9060023	-0.7626151	0.060660328136845895	0.1227073812428225	CMP
Tirap	-1.909555	-1.5904597	0.059827210935023245	0.12130652463969754	CMP
Ppfia1	-1.9124563	-0.97296447	0.059773692184246684	0.12126926027503546	CMP
Psmg1	-1.9126021	-0.8515193	0.059765577	0.12126926027503546	CMP
Hausp	-1.9128121	-0.65148413	0.059761873	0.12126926027503546	CMP
Hk1	-1.9129878	-0.520344	0.059733359	0.12126926027503546	CMP
Adh5	-1.9166945	-0.6260208	0.059260261211575765	0.1205109967243064	CMP
Arhgdia	-1.9239078	-0.48855287	0.058392507	0.11888645473376919	CMP
Usp36	-1.9287015	-0.92101336	0.057635099	0.11761432914531075	CMP
Slbp	-1.9289738	-1.2954738	0.057637196	0.11761432914531075	CMP
Ak3	-1.9322587	-0.9721283	0.057244121615675686	0.1169623822946695	CMP
Tpr	-1.9359155	-0.57608885	0.056804168	0.11626997865082794	CMP
Smpd4	-1.9385093	-0.8989023	0.056423866	0.11556009524107615	CMP
Unc119	-1.9395487	-0.9303533	0.056263918334046675	0.11536944870516641	CMP
Polr1b	-1.9408667	-1.0372242	0.056159039336618706	0.11522285656995908	CMP
AI848100	-1.9425216	-1.3005527	0.055594284	0.11440421775601264	CMP
E130308A19Rik	-1.9429986	-1.1410526	0.055710115	0.1145742587884611	CMP
Usp24	-1.9438151	-0.6443054	0.055831835	0.11475620176953574	CMP
Xrn2	-1.9498231	-0.65508705	0.05509982	0.11352207752333307	CMP
Papola	-1.9562129	-0.7812985	0.054333346	0.11200978282663827	CMP
Irf9	-1.9583774	-1.1479187	0.05396395	0.11131475929066599	CMP
Agps	-1.9678421	-1.3420806	0.05283176	0.10924050554788342	CMP
Ftsj1	-1.968812	-0.8778631	0.052791569	0.10922284391610232	CMP
Ipo4	-1.9710236	-0.9367162	0.052560699997113665	0.10881042332935768	CMP
Mapre1	-1.971152	-0.72470826	0.052540003	0.10881042332935768	CMP
Rreb1	-1.9831387	-0.8929473	0.051108368021688014	0.10616477005181756	CMP
Fermt3	-1.9955213	-1.0875137	0.049735382	0.10364541208370623	CMP
Ikbke	-1.997209	-1.6331916	0.049280541	0.10288393574411654	CMP
Lpla2	-1.9981503	-1.634917	0.049315022	0.10289367614453551	CMP
Arf5	-1.99826	-0.6871686	0.049472241	0.10315933816945316	CMP
Panx1	-2.0005128	-1.3220937	0.049002598454595134	0.10242759979818765	CMP
Nfix	-2.0006502	-0.7858953	0.049157704	0.10268961063083719	CMP
Tor3a	-2.0019612	-1.0002656	0.048915462	0.10230742916720856	CMP
Eif2d	-2.003408	-0.8758162	0.048875863905021646	0.1022866017806123	CMP
1700017B05Rik	-2.0067713	-0.91961676	0.048544994742758946	0.10177932980392534	CMP
Luc7l2	-2.0075989	-0.67051303	0.048409484	0.10155691744957115	CMP
Actr2	-2.0134368	-0.6324288	0.047794956	0.10038977011705368	CMP
Cela1	-2.017034	-0.9631333	0.047397554	0.099615688	CMP
Cenp-a	-2.0179718	-0.6370538	0.047313455	0.099499533	CMP
Bub1b	-2.020055	-0.81338876	0.047087579	0.099145354	CMP
Grk6	-2.0202775	-0.7936925	0.047067773695254264	0.099145354	CMP
Heatr5a	-2.022837	-1.0892986	0.046677477448013906	0.098522309	CMP
2810417H13Rik	-2.027539	-1.0010667	0.046178304	0.097528353	CMP
Commd7	-2.0325015	-0.78712326	0.045754085	0.096810145	CMP
1500032L24Rik	-2.033566	-0.60811114	0.045718346293003406	0.096793873	CMP
Imp3	-2.0355086	-0.60177124	0.045480783601778166	0.096350021	CMP
Abcd1	-2.0391257	-1.1056471	0.044953422	0.095291314	CMP
mFLJ00022	-2.0411403	-1.021635	0.044853396632070885	0.095196231	CMP
Lamp1	-2.0412774	-0.52743155	0.044906315	0.095249966	CMP
Nudt19	-2.045154	-0.83470726	0.044507214	0.094519629	CMP
Ncapd2	-2.048121	-0.70717466	0.044215578	0.094015995	CMP
Clcn3	-2.0483453	-1.343666	0.044055329	0.093737413	CMP
Spcs3	-2.048815	-0.9499101	0.044057399	0.093737413	CMP
Mpnd	-2.0492935	-1.6617113	0.043796609450009266	0.093412917	CMP
Commd4	-2.052532	-0.82903427	0.043736437	0.093342265	CMP
H47	-2.0541258	-0.7743849	0.043579259586157916	0.093064372	CMP
Rpl18	-2.0553522	-0.4536823	0.043526689321970555	0.093009662	CMP
AK041647	-2.0605175	-1.3875729	0.042740598	0.091499878	CMP
Klhdc3	-2.0645218	-0.61825264	0.042586415	0.091226392	CMP
Dpp9	-2.0671089	-0.7788923	0.042322558	0.090717483	CMP
Ndufs1	-2.068307	-1.197151	0.042178712	0.090465341	CMP
[truncated: 22,158 more rows]
